# Supplementary material for: Crystal structure of [propane-1,3-diylbis(piperidine-4,1-di­yl)]bis­[(pyridin-4-yl)methanone]–isophthalic acid (1/1)
Source: Acta Crystallogr Sect E Struct Rep Online. 2014 Oct 4;70(Pt 11):298–300. doi: 10.1107/S1600536814021679 (PMC4257304; doi:10.1107/S1600536814021679)
Supplement: Supplementary file 1 [file e-70-00298-sup1.cif]

##############################################################################
#                                                                            #
# This CIF contains the data in a paper accepted for publication in          #
# Acta Crystallographica Section E. It conforms to the requirements of       #
# Notes for Authors for Acta Crystallographica Section E, and has been       #
# peer reviewed under the auspices of the IUCr Commission on Journals.       #
#                                                                            #
# Full details of the Crystallographic Information File format               #
# are given in the paper "The Crystallographic Information File (CIF):       #
# a New Standard Archive File for Crystallography" by S. R. Hall, F. H.      #
# Allen and I. D. Brown [Acta Cryst. (1991), A47, 655-685].                  #
#                                                                            #
# The current version of the core CIF dictionary is obtainable from          #
# ftp://ftp.iucr.org/pub/cif_core.dic.                                       #
#                                                                            #
# Software is freely available for graphical display of the structure(s)     #
# in this CIF. For information consult the CIF software page                 #
# http://www.iucr.org/resources/cif/software.                                #
#                                                                            #
# This file may be used for bona fide research purposes within the           #
# scientific community so long as proper attribution is given to the journal # 
# article from which it was obtained.                                        #
#                                                                            #
##############################################################################
data_I
_database_code_depnum_ccdc_archive 'CCDC 1027139'
_audit_creation_method
;
Olex2 1.2
(compiled 2014.09.19 svn.r3010 for OlexSys, GUI svn.r4874)
;
_journal_date_recd_electronic     2014-09-19
_journal_date_accepted     2014-10-01
_journal_name_full     'Acta Crystallographica, Section E'
_journal_year     2014
_journal_volume     70
_journal_issue     11
_journal_page_first     298
_journal_page_last     300
_journal_paper_category     GO
_journal_paper_doi     10.1107/S1600536814021679
_journal_coeditor_code     HG5409
_publ_contact_author_name     'Robert L. LaDuca'
_publ_contact_author_address
;
Lyman Briggs College
Department of Chemistry
E-30 Holmes Hall
919 East Shaw Lane
Michigan State University
East Lansing, MI 48825
USA
;
_publ_contact_author_email     'laduca@msu.edu'
_publ_contact_author_fax     '517-432-2758'
_publ_contact_author_phone     '517-432-2268'
_publ_section_title
;\
Crystal structure of
[propane-1,3-diylbis(piperidine-4,1-diyl)]bis[(pyridin-4-yl)methanone]--\
isophthalic acid (1/1)
;
loop_
    _publ_author_name
    _publ_author_footnote
    _publ_author_address
    'Murray, Nathan H.' .
;
Lyman Briggs College
Department of Chemistry
E-30 Holmes Hall
919 East Shaw Lane
Michigan State University
East Lansing, MI 48825
USA
;
    'Biros, Shannon M.' .
;
Department of Chemistry
Grand Valley State University
Allendale, MI 49401
USA
;
    'LaDuca, Robert L.' .
;
Lyman Briggs College
Department of Chemistry
E-30 Holmes Hall
919 East Shaw Lane
Michigan State University
East Lansing, MI 48825
USA
;
_publ_section_synopsis
;
In the co-crystal of isophthalic acid and
[propane-1,3-diylbis(piperidine-4,1-diyl)]bis[(pyridin-4-yl)methanone],
molecules are connected into supramolecular chains aligned along the <i>c</i>
axis by O---H...N hydrogen bonding. These aggregate into supramolecular layers
oriented parallel to the <i>ac</i> plane by C---H...O interactions.
;
_chemical_name_systematic
;\
[Propane-1,3-diylbis(piperidine-4,1-diyl)]bis[(pyridin-4-yl)methanone]--\
isophthalic acid (1/1)
;
_chemical_name_common     ?
_chemical_formula_moiety     'C25 H32 N4 O2, C8 H6 O4'
_chemical_formula_sum     'C33 H38 N4 O6'
_chemical_formula_iupac     'C25 H32 N4 O2, C8 H6 O4'
_chemical_formula_weight     586.67
_chemical_melting_point     ?
_space_group_crystal_system     monoclinic
_space_group_name_H-M_alt     'P 21/c'
_space_group_name_Hall     '-P 2ybc'
loop_
    _space_group_symop_id
    _space_group_symop_operation_xyz
    1 'x, y, z'
    2 '-x, y+1/2, -z+1/2'
    3 '-x, -y, -z'
    4 'x, -y-1/2, z-1/2'
_cell_length_a     6.5224(14)
_cell_length_b     15.216(3)
_cell_length_c     29.934(6)
_cell_angle_alpha     90.00
_cell_angle_beta     94.296(3)
_cell_angle_gamma     90.00
_cell_volume     2962.5(11)
_cell_formula_units_Z     4
_cell_measurement_reflns_used     5411
_cell_measurement_theta_min     2.446
_cell_measurement_theta_max     25.372
_cell_measurement_temperature     173(2)
_exptl_crystal_description     block
_exptl_crystal_colour     colourless
_exptl_crystal_size_max     0.428
_exptl_crystal_size_mid     0.122
_exptl_crystal_size_min     0.119
_exptl_crystal_density_diffrn     1.315
_exptl_crystal_density_meas     .
_exptl_crystal_density_method     'not measured'
_exptl_crystal_F_000     1248
_exptl_absorpt_coefficient_mu     0.091
_exptl_absorpt_correction_type     multi-scan
_exptl_absorpt_process_details
;
(SADABS; Bruker, 2012)
;
_exptl_absorpt_correction_T_min     0.6429
_exptl_absorpt_correction_T_max     0.7452
_exptl_special_details
;
SADABS-2012/1 (Bruker,2012) was used for absorption correction.
wR2(int) was 0.1152 before and 0.0538 after correction.
The Ratio of minimum to maximum transmission is 0.8627.
The \l/2 correction factor is 0.0015.
;
_diffrn_ambient_temperature     173.0
_diffrn_radiation_type     MoK\a
_diffrn_radiation_wavelength     0.71073
_diffrn_radiation_monochromator     'graphite'
_diffrn_measurement_device_type     'Bruker APEXII CCD'
_diffrn_measurement_method     '\f and \w scans'
_diffrn_detector_area_resol_mean     ?
_diffrn_reflns_number     24167
_diffrn_reflns_av_R_equivalents     0.0703
_diffrn_reflns_theta_min     1.91
_diffrn_reflns_theta_max     25.44
_diffrn_reflns_theta_full     25.00
_diffrn_measured_fraction_theta_max     0.997
_diffrn_measured_fraction_theta_full     1.000
_diffrn_reflns_limit_h_min     -7
_diffrn_reflns_limit_h_max     7
_diffrn_reflns_limit_k_min     -18
_diffrn_reflns_limit_k_max     18
_diffrn_reflns_limit_l_min     -36
_diffrn_reflns_limit_l_max     36
_diffrn_standards_number     0
_refine_special_details
;
 Refinement of F^2^ against ALL reflections.  The weighted R-factor wR and
 goodness of fit S are based on F^2^, conventional R-factors R are based
 on F, with F set to zero for negative F^2^. The threshold expression of
 F^2^ > 2sigma(F^2^) is used only for calculating R-factors(gt) etc. and is
 not relevant to the choice of reflections for refinement.  R-factors based
 on F^2^ are statistically about twice as large as those based on F, and R-
 factors based on ALL data will be even larger.
;
_reflns_number_total     5459
_reflns_number_gt     3315
_reflns_threshold_expression     >2sigma(I)
_refine_ls_structure_factor_coef     Fsqd
_refine_ls_matrix_type     full
_refine_ls_R_factor_all     0.1012
_refine_ls_R_factor_gt     0.0484
_refine_ls_wR_factor_gt     0.0915
_refine_ls_wR_factor_ref     0.1096
_refine_ls_goodness_of_fit_ref     1.008
_refine_ls_restrained_S_all     1.008
_refine_ls_number_reflns     5459
_refine_ls_number_parameters     390
_refine_ls_number_restraints     0
_refine_ls_hydrogen_treatment     constr
_refine_ls_weighting_scheme     calc
_refine_ls_weighting_details
         'calc w=1/[\s^2^(Fo^2^)+(0.0450P)^2^+0.0804P] where P=(Fo^2^+2Fc^2^)/3'
_atom_sites_solution_hydrogens     geom
_atom_sites_solution_primary     direct
_atom_sites_solution_secondary     difmap
_refine_ls_shift/su_max     0.001
_refine_ls_shift/su_mean     0.000
_refine_diff_density_max     0.179
_refine_diff_density_min     -0.219
_refine_ls_extinction_method     none
_refine_ls_extinction_coef     ?
loop_
    _atom_type_symbol
    _atom_type_description
    _atom_type_scat_dispersion_real
    _atom_type_scat_dispersion_imag
    _atom_type_scat_source
    'C' 'C' 0.0033 0.0016
                         'International Tables Vol C Tables 4.2.6.8 and 6.1.1.4'
    'H' 'H' 0.0000 0.0000
                         'International Tables Vol C Tables 4.2.6.8 and 6.1.1.4'
    'N' 'N' 0.0061 0.0033
                         'International Tables Vol C Tables 4.2.6.8 and 6.1.1.4'
    'O' 'O' 0.0106 0.0060
                         'International Tables Vol C Tables 4.2.6.8 and 6.1.1.4'
_computing_data_collection
;
APEX2 (Bruker, 2012)
;
_computing_cell_refinement
;
SAINT (Bruker, 2012)
;
_computing_data_reduction
;
SAINT (Bruker, 2012)
;
_computing_structure_solution
;
SHELXS97 (Sheldrick, 2008)
;
_computing_structure_refinement
;
SHELXL97 (Sheldrick, 2008)
;
_computing_molecular_graphics
;
<i>CrystalMaker</i> (Palmer, 2007)
;
_computing_publication_material
;
Olex2 (Dolomanov <i>et al.</i>,  2009)
;
loop_
    _atom_site_type_symbol
    _atom_site_label
    _atom_site_fract_x
    _atom_site_fract_y
    _atom_site_fract_z
    _atom_site_U_iso_or_equiv
    _atom_site_adp_type
    _atom_site_calc_flag
    _atom_site_occupancy
    _atom_site_disorder_assembly
    _atom_site_disorder_group
    O O5 0.2613(2) 0.82840(10) 0.81791(5) 0.0427(4) Uani d 1 . .
    O O6 0.4190(2) 0.93689(10) 0.40920(5) 0.0425(4) Uani d 1 . .
    N N1 -0.2760(3) 0.87613(12) 0.92332(6) 0.0351(5) Uani d 1 . .
    N N2 -0.0024(3) 0.86541(12) 0.76788(6) 0.0329(5) Uani d 1 . .
    N N3 0.2296(3) 0.85550(11) 0.45392(6) 0.0304(4) Uani d 1 . .
    N N4 -0.1840(3) 0.89487(12) 0.30265(6) 0.0364(5) Uani d 1 . .
    C C9 -0.3527(3) 0.83685(14) 0.88588(7) 0.0359(6) Uani d 1 . .
    H H9 -0.4872 0.8127 0.8854 0.043 Uiso calc 1 . .
    C C10 -0.2478(3) 0.82941(14) 0.84797(7) 0.0331(6) Uani d 1 . .
    H H10 -0.3093 0.8013 0.8220 0.040 Uiso calc 1 . .
    C C11 -0.0504(3) 0.86365(13) 0.84826(7) 0.0297(5) Uani d 1 . .
    C C12 0.0320(4) 0.90269(14) 0.88721(7) 0.0348(6) Uani d 1 . .
    H H12 0.1683 0.9251 0.8889 0.042 Uiso calc 1 . .
    C C13 -0.0851(4) 0.90880(14) 0.92357(8) 0.0363(6) Uani d 1 . .
    H H13 -0.0282 0.9373 0.9499 0.044 Uiso calc 1 . .
    C C14 0.0825(3) 0.85316(14) 0.80975(7) 0.0324(5) Uani d 1 . .
    C C15 -0.1744(3) 0.92560(14) 0.75636(7) 0.0334(6) Uani d 1 . .
    H H15A -0.1202 0.9844 0.7494 0.040 Uiso calc 1 . .
    H H15B -0.2591 0.9316 0.7823 0.040 Uiso calc 1 . .
    C C16 -0.3067(3) 0.89154(14) 0.71629(7) 0.0323(5) Uani d 1 . .
    H H16A -0.4152 0.9352 0.7078 0.039 Uiso calc 1 . .
    H H16B -0.3748 0.8365 0.7247 0.039 Uiso calc 1 . .
    C C17 0.1234(3) 0.84749(15) 0.73050(7) 0.0382(6) Uani d 1 . .
    H H17A 0.2311 0.8041 0.7399 0.046 Uiso calc 1 . .
    H H17B 0.1922 0.9023 0.7219 0.046 Uiso calc 1 . .
    C C18 -0.0067(3) 0.81217(15) 0.69061(7) 0.0354(6) Uani d 1 . .
    H H18A -0.0636 0.7543 0.6984 0.043 Uiso calc 1 . .
    H H18B 0.0809 0.8035 0.6654 0.043 Uiso calc 1 . .
    C C19 -0.1824(3) 0.87389(14) 0.67604(7) 0.0308(5) Uani d 1 . .
    H H19 -0.1206 0.9310 0.6673 0.037 Uiso calc 1 . .
    C C20 -0.3205(3) 0.84136(15) 0.63591(7) 0.0358(6) Uani d 1 . .
    H H20A -0.4061 0.7926 0.6460 0.043 Uiso calc 1 . .
    H H20B -0.4146 0.8897 0.6258 0.043 Uiso calc 1 . .
    C C21 -0.2096(3) 0.80959(14) 0.59585(7) 0.0363(6) Uani d 1 . .
    H H21A -0.1297 0.7563 0.6048 0.044 Uiso calc 1 . .
    H H21B -0.3139 0.7924 0.5717 0.044 Uiso calc 1 . .
    C C22 -0.0653(3) 0.87621(14) 0.57712(7) 0.0358(6) Uani d 1 . .
    H H22A 0.0272 0.8993 0.6021 0.043 Uiso calc 1 . .
    H H22B -0.1481 0.9261 0.5645 0.043 Uiso calc 1 . .
    C C23 0.0663(3) 0.84122(14) 0.54101(7) 0.0303(5) Uani d 1 . .
    H H23 0.1350 0.7864 0.5529 0.036 Uiso calc 1 . .
    C C24 -0.0604(3) 0.81688(14) 0.49781(7) 0.0313(5) Uani d 1 . .
    H H24A -0.1553 0.7684 0.5040 0.038 Uiso calc 1 . .
    H H24B -0.1446 0.8681 0.4874 0.038 Uiso calc 1 . .
    C C25 0.0730(3) 0.78882(14) 0.46101(7) 0.0313(5) Uani d 1 . .
    H H25A 0.1409 0.7323 0.4693 0.038 Uiso calc 1 . .
    H H25B -0.0141 0.7798 0.4329 0.038 Uiso calc 1 . .
    C C26 0.2349(3) 0.90586(14) 0.53080(7) 0.0332(5) Uani d 1 . .
    H H26A 0.1714 0.9628 0.5217 0.040 Uiso calc 1 . .
    H H26B 0.3254 0.9159 0.5584 0.040 Uiso calc 1 . .
    C C27 0.3634(3) 0.87354(15) 0.49411(7) 0.0366(6) Uani d 1 . .
    H H27A 0.4662 0.9187 0.4875 0.044 Uiso calc 1 . .
    H H27B 0.4377 0.8194 0.5040 0.044 Uiso calc 1 . .
    C C28 0.2636(3) 0.89270(14) 0.41466(7) 0.0293(5) Uani d 1 . .
    C C29 0.0092(4) 0.86913(14) 0.29862(7) 0.0373(6) Uani d 1 . .
    H H29 0.0474 0.8529 0.2697 0.045 Uiso calc 1 . .
    C C30 0.1566(3) 0.86480(14) 0.33408(7) 0.0325(5) Uani d 1 . .
    H H30 0.2930 0.8470 0.3295 0.039 Uiso calc 1 . .
    C C31 0.1023(3) 0.88685(13) 0.37647(7) 0.0281(5) Uani d 1 . .
    C C32 -0.1001(3) 0.91207(13) 0.38112(7) 0.0299(5) Uani d 1 . .
    H H32 -0.1446 0.9262 0.4098 0.036 Uiso calc 1 . .
    C C33 -0.2347(4) 0.91624(14) 0.34342(7) 0.0345(6) Uani d 1 . .
    H H33 -0.3713 0.9354 0.3468 0.041 Uiso calc 1 . .
    O O1 -0.4935(2) 0.88435(11) 0.99322(5) 0.0423(4) Uani d 1 . .
    H H1 -0.4206 0.8838 0.9712 0.063 Uiso calc 1 . .
    O O2 -0.1947(2) 0.91806(11) 1.03046(5) 0.0453(4) Uani d 1 . .
    O O3 -0.1616(2) 0.92741(11) 1.19606(5) 0.0487(5) Uani d 1 . .
    O O4 -0.4467(2) 0.90363(12) 1.23085(5) 0.0500(5) Uani d 1 . .
    H H4 -0.3630 0.9015 1.2536 0.075 Uiso calc 1 . .
    C C1 -0.4912(3) 0.90204(13) 1.07117(7) 0.0268(5) Uani d 1 . .
    C C2 -0.7013(3) 0.88790(13) 1.07011(8) 0.0327(6) Uani d 1 . .
    H H2 -0.7794 0.8810 1.0423 0.039 Uiso calc 1 . .
    C C3 -0.7967(3) 0.88392(14) 1.10963(8) 0.0384(6) Uani d 1 . .
    H H3 -0.9409 0.8744 1.1087 0.046 Uiso calc 1 . .
    C C4 -0.6868(3) 0.89349(14) 1.15050(8) 0.0343(6) Uani d 1 . .
    H H4A -0.7546 0.8901 1.1775 0.041 Uiso calc 1 . .
    C C5 -0.4767(3) 0.90810(13) 1.15201(7) 0.0281(5) Uani d 1 . .
    C C6 -0.3822(3) 0.91280(13) 1.11221(7) 0.0281(5) Uani d 1 . .
    H H6 -0.2385 0.9237 1.1131 0.034 Uiso calc 1 . .
    C C7 -0.3773(3) 0.90304(14) 1.03006(7) 0.0324(5) Uani d 1 . .
    C C8 -0.3452(4) 0.91470(14) 1.19463(7) 0.0339(6) Uani d 1 . .
loop_
    _atom_site_aniso_label
    _atom_site_aniso_U_11
    _atom_site_aniso_U_22
    _atom_site_aniso_U_33
    _atom_site_aniso_U_12
    _atom_site_aniso_U_13
    _atom_site_aniso_U_23
    O5 0.0246(9) 0.0605(11) 0.0417(10) 0.0037(8) -0.0066(7) 0.0016(8)
    O6 0.0298(10) 0.0607(11) 0.0376(10) -0.0120(8) 0.0065(7) -0.0019(8)
    N1 0.0357(12) 0.0397(11) 0.0288(11) 0.0056(9) -0.0045(9) -0.0002(9)
    N2 0.0244(11) 0.0475(12) 0.0269(11) 0.0058(9) 0.0022(8) 0.0021(9)
    N3 0.0264(11) 0.0388(11) 0.0256(11) -0.0052(8) 0.0005(8) -0.0007(9)
    N4 0.0371(13) 0.0475(12) 0.0248(11) -0.0057(9) 0.0031(9) -0.0013(9)
    C9 0.0300(14) 0.0467(15) 0.0301(14) 0.0007(11) -0.0046(11) 0.0009(12)
    C10 0.0316(14) 0.0442(14) 0.0227(13) -0.0011(11) -0.0032(10) -0.0033(11)
    C11 0.0304(13) 0.0298(12) 0.0281(13) 0.0020(10) -0.0036(10) 0.0030(10)
    C12 0.0343(14) 0.0356(13) 0.0332(14) -0.0020(11) -0.0055(11) 0.0049(11)
    C13 0.0446(16) 0.0326(13) 0.0293(14) 0.0003(11) -0.0126(12) -0.0003(11)
    C14 0.0279(14) 0.0353(13) 0.0333(14) -0.0027(10) -0.0030(11) 0.0019(11)
    C15 0.0289(13) 0.0401(14) 0.0313(13) 0.0058(10) 0.0019(10) 0.0027(11)
    C16 0.0276(13) 0.0402(13) 0.0293(13) 0.0049(10) 0.0034(10) 0.0051(11)
    C17 0.0251(13) 0.0547(16) 0.0352(14) 0.0029(11) 0.0044(11) 0.0036(12)
    C18 0.0323(14) 0.0472(14) 0.0276(13) 0.0052(11) 0.0074(11) 0.0000(11)
    C19 0.0277(13) 0.0379(13) 0.0269(13) -0.0004(10) 0.0031(10) 0.0047(10)
    C20 0.0339(14) 0.0426(14) 0.0305(13) -0.0043(11) 0.0001(11) 0.0032(11)
    C21 0.0371(15) 0.0425(14) 0.0292(14) -0.0060(11) 0.0006(11) -0.0012(11)
    C22 0.0436(15) 0.0367(13) 0.0271(13) -0.0021(11) 0.0033(11) 0.0013(11)
    C23 0.0330(14) 0.0330(13) 0.0247(13) 0.0008(10) 0.0006(10) -0.0008(10)
    C24 0.0345(14) 0.0334(13) 0.0261(13) -0.0069(10) 0.0021(10) 0.0005(10)
    C25 0.0352(14) 0.0318(12) 0.0264(13) -0.0053(10) 0.0002(10) -0.0011(10)
    C26 0.0278(13) 0.0457(14) 0.0250(13) -0.0025(11) -0.0044(10) -0.0055(11)
    C27 0.0258(13) 0.0523(15) 0.0306(14) -0.0019(11) -0.0043(10) -0.0025(12)
    C28 0.0265(13) 0.0336(13) 0.0287(14) -0.0001(10) 0.0082(10) -0.0056(11)
    C29 0.0462(16) 0.0414(14) 0.0254(14) -0.0082(12) 0.0096(12) -0.0022(11)
    C30 0.0298(13) 0.0388(14) 0.0296(14) -0.0032(10) 0.0074(11) -0.0046(11)
    C31 0.0308(13) 0.0284(12) 0.0253(13) -0.0063(10) 0.0040(10) -0.0003(10)
    C32 0.0296(13) 0.0383(13) 0.0225(12) -0.0025(10) 0.0073(10) -0.0002(10)
    C33 0.0324(14) 0.0438(14) 0.0278(14) -0.0035(11) 0.0048(11) 0.0016(11)
    O1 0.0328(10) 0.0635(11) 0.0300(9) -0.0015(8) -0.0026(7) -0.0087(9)
    O2 0.0265(10) 0.0755(12) 0.0335(10) -0.0070(8) -0.0002(7) -0.0022(8)
    O3 0.0263(10) 0.0863(13) 0.0327(10) -0.0094(9) -0.0029(8) -0.0023(9)
    O4 0.0337(10) 0.0876(13) 0.0290(10) -0.0036(9) 0.0035(8) 0.0026(10)
    C1 0.0218(12) 0.0294(12) 0.0290(13) 0.0006(9) 0.0004(10) -0.0045(10)
    C2 0.0237(13) 0.0374(13) 0.0361(14) 0.0009(10) -0.0047(11) -0.0058(11)
    C3 0.0146(12) 0.0490(15) 0.0508(16) -0.0011(10) -0.0023(11) -0.0041(12)
    C4 0.0238(13) 0.0404(14) 0.0395(15) -0.0016(10) 0.0086(11) -0.0029(11)
    C5 0.0238(13) 0.0294(12) 0.0310(13) 0.0005(9) 0.0022(10) -0.0033(10)
    C6 0.0168(12) 0.0326(12) 0.0345(14) -0.0003(9) -0.0001(10) -0.0009(10)
    C7 0.0271(14) 0.0372(13) 0.0316(14) 0.0010(10) -0.0055(11) -0.0018(11)
    C8 0.0302(15) 0.0402(14) 0.0316(14) 0.0006(11) 0.0035(11) 0.0004(11)
_geom_special_details
;
 All esds (except the esd in the dihedral angle between two l.s. planes)
 are estimated using the full covariance matrix.  The cell esds are taken
 into account individually in the estimation of esds in distances, angles
 and torsion angles; correlations between esds in cell parameters are only
 used when they are defined by crystal symmetry.  An approximate (isotropic)
 treatment of cell esds is used for estimating esds involving l.s. planes.
;
loop_
    _geom_bond_atom_site_label_1
    _geom_bond_atom_site_label_2
    _geom_bond_site_symmetry_2
    _geom_bond_distance
    _geom_bond_publ_flag
    O5 C14 . 1.233(2) ?
    O6 C28 . 1.237(2) ?
    N1 C9 . 1.334(3) ?
    N1 C13 . 1.340(3) ?
    N2 C14 . 1.345(3) ?
    N2 C15 . 1.469(3) ?
    N2 C17 . 1.462(3) ?
    N3 C25 . 1.467(3) ?
    N3 C27 . 1.458(3) ?
    N3 C28 . 1.338(3) ?
    N4 C29 . 1.334(3) ?
    N4 C33 . 1.329(3) ?
    C9 H9 . 0.9500 ?
    C9 C10 . 1.373(3) ?
    C10 H10 . 0.9500 ?
    C10 C11 . 1.389(3) ?
    C11 C12 . 1.381(3) ?
    C11 C14 . 1.501(3) ?
    C12 H12 . 0.9500 ?
    C12 C13 . 1.379(3) ?
    C13 H13 . 0.9500 ?
    C15 H15A . 0.9900 ?
    C15 H15B . 0.9900 ?
    C15 C16 . 1.515(3) ?
    C16 H16A . 0.9900 ?
    C16 H16B . 0.9900 ?
    C16 C19 . 1.526(3) ?
    C17 H17A . 0.9900 ?
    C17 H17B . 0.9900 ?
    C17 C18 . 1.511(3) ?
    C18 H18A . 0.9900 ?
    C18 H18B . 0.9900 ?
    C18 C19 . 1.520(3) ?
    C19 H19 . 1.0000 ?
    C19 C20 . 1.529(3) ?
    C20 H20A . 0.9900 ?
    C20 H20B . 0.9900 ?
    C20 C21 . 1.525(3) ?
    C21 H21A . 0.9900 ?
    C21 H21B . 0.9900 ?
    C21 C22 . 1.519(3) ?
    C22 H22A . 0.9900 ?
    C22 H22B . 0.9900 ?
    C22 C23 . 1.525(3) ?
    C23 H23 . 1.0000 ?
    C23 C24 . 1.527(3) ?
    C23 C26 . 1.523(3) ?
    C24 H24A . 0.9900 ?
    C24 H24B . 0.9900 ?
    C24 C25 . 1.516(3) ?
    C25 H25A . 0.9900 ?
    C25 H25B . 0.9900 ?
    C26 H26A . 0.9900 ?
    C26 H26B . 0.9900 ?
    C26 C27 . 1.513(3) ?
    C27 H27A . 0.9900 ?
    C27 H27B . 0.9900 ?
    C28 C31 . 1.498(3) ?
    C29 H29 . 0.9500 ?
    C29 C30 . 1.379(3) ?
    C30 H30 . 0.9500 ?
    C30 C31 . 1.384(3) ?
    C31 C32 . 1.391(3) ?
    C32 H32 . 0.9500 ?
    C32 C33 . 1.378(3) ?
    C33 H33 . 0.9500 ?
    O1 H1 . 0.8400 ?
    O1 C7 . 1.321(2) ?
    O2 C7 . 1.212(2) ?
    O3 C8 . 1.211(2) ?
    O4 H4 . 0.8400 ?
    O4 C8 . 1.323(3) ?
    C1 C2 . 1.385(3) ?
    C1 C6 . 1.383(3) ?
    C1 C7 . 1.485(3) ?
    C2 H2 . 0.9500 ?
    C2 C3 . 1.379(3) ?
    C3 H3 . 0.9500 ?
    C3 C4 . 1.379(3) ?
    C4 H4A . 0.9500 ?
    C4 C5 . 1.386(3) ?
    C5 C6 . 1.384(3) ?
    C5 C8 . 1.486(3) ?
    C6 H6 . 0.9500 ?
loop_
    _geom_angle_atom_site_label_1
    _geom_angle_atom_site_label_2
    _geom_angle_atom_site_label_3
    _geom_angle_site_symmetry_1
    _geom_angle_site_symmetry_3
    _geom_angle
    _geom_angle_publ_flag
    C9 N1 C13 . . 117.4(2) ?
    C14 N2 C15 . . 123.98(18) ?
    C14 N2 C17 . . 118.18(18) ?
    C17 N2 C15 . . 113.53(16) ?
    C27 N3 C25 . . 113.01(17) ?
    C28 N3 C25 . . 125.67(18) ?
    C28 N3 C27 . . 121.12(18) ?
    C33 N4 C29 . . 117.2(2) ?
    N1 C9 H9 . . 118.2 ?
    N1 C9 C10 . . 123.5(2) ?
    C10 C9 H9 . . 118.2 ?
    C9 C10 H10 . . 120.5 ?
    C9 C10 C11 . . 118.9(2) ?
    C11 C10 H10 . . 120.5 ?
    C10 C11 C14 . . 122.92(19) ?
    C12 C11 C10 . . 118.0(2) ?
    C12 C11 C14 . . 118.9(2) ?
    C11 C12 H12 . . 120.3 ?
    C13 C12 C11 . . 119.5(2) ?
    C13 C12 H12 . . 120.3 ?
    N1 C13 C12 . . 122.7(2) ?
    N1 C13 H13 . . 118.7 ?
    C12 C13 H13 . . 118.7 ?
    O5 C14 N2 . . 123.0(2) ?
    O5 C14 C11 . . 118.18(19) ?
    N2 C14 C11 . . 118.69(19) ?
    N2 C15 H15A . . 109.5 ?
    N2 C15 H15B . . 109.5 ?
    N2 C15 C16 . . 110.60(17) ?
    H15A C15 H15B . . 108.1 ?
    C16 C15 H15A . . 109.5 ?
    C16 C15 H15B . . 109.5 ?
    C15 C16 H16A . . 109.1 ?
    C15 C16 H16B . . 109.1 ?
    C15 C16 C19 . . 112.39(18) ?
    H16A C16 H16B . . 107.9 ?
    C19 C16 H16A . . 109.1 ?
    C19 C16 H16B . . 109.1 ?
    N2 C17 H17A . . 109.5 ?
    N2 C17 H17B . . 109.5 ?
    N2 C17 C18 . . 110.93(18) ?
    H17A C17 H17B . . 108.0 ?
    C18 C17 H17A . . 109.5 ?
    C18 C17 H17B . . 109.5 ?
    C17 C18 H18A . . 109.2 ?
    C17 C18 H18B . . 109.2 ?
    C17 C18 C19 . . 111.94(18) ?
    H18A C18 H18B . . 107.9 ?
    C19 C18 H18A . . 109.2 ?
    C19 C18 H18B . . 109.2 ?
    C16 C19 H19 . . 107.5 ?
    C16 C19 C20 . . 111.14(18) ?
    C18 C19 C16 . . 108.41(17) ?
    C18 C19 H19 . . 107.5 ?
    C18 C19 C20 . . 114.37(18) ?
    C20 C19 H19 . . 107.5 ?
    C19 C20 H20A . . 108.3 ?
    C19 C20 H20B . . 108.3 ?
    H20A C20 H20B . . 107.4 ?
    C21 C20 C19 . . 115.74(18) ?
    C21 C20 H20A . . 108.3 ?
    C21 C20 H20B . . 108.3 ?
    C20 C21 H21A . . 108.5 ?
    C20 C21 H21B . . 108.5 ?
    H21A C21 H21B . . 107.5 ?
    C22 C21 C20 . . 114.98(18) ?
    C22 C21 H21A . . 108.5 ?
    C22 C21 H21B . . 108.5 ?
    C21 C22 H22A . . 108.5 ?
    C21 C22 H22B . . 108.5 ?
    C21 C22 C23 . . 115.19(18) ?
    H22A C22 H22B . . 107.5 ?
    C23 C22 H22A . . 108.5 ?
    C23 C22 H22B . . 108.5 ?
    C22 C23 H23 . . 107.4 ?
    C22 C23 C24 . . 112.77(18) ?
    C24 C23 H23 . . 107.4 ?
    C26 C23 C22 . . 111.70(17) ?
    C26 C23 H23 . . 107.4 ?
    C26 C23 C24 . . 109.86(17) ?
    C23 C24 H24A . . 109.1 ?
    C23 C24 H24B . . 109.1 ?
    H24A C24 H24B . . 107.9 ?
    C25 C24 C23 . . 112.32(17) ?
    C25 C24 H24A . . 109.1 ?
    C25 C24 H24B . . 109.1 ?
    N3 C25 C24 . . 110.77(16) ?
    N3 C25 H25A . . 109.5 ?
    N3 C25 H25B . . 109.5 ?
    C24 C25 H25A . . 109.5 ?
    C24 C25 H25B . . 109.5 ?
    H25A C25 H25B . . 108.1 ?
    C23 C26 H26A . . 109.1 ?
    C23 C26 H26B . . 109.1 ?
    H26A C26 H26B . . 107.8 ?
    C27 C26 C23 . . 112.54(18) ?
    C27 C26 H26A . . 109.1 ?
    C27 C26 H26B . . 109.1 ?
    N3 C27 C26 . . 109.30(17) ?
    N3 C27 H27A . . 109.8 ?
    N3 C27 H27B . . 109.8 ?
    C26 C27 H27A . . 109.8 ?
    C26 C27 H27B . . 109.8 ?
    H27A C27 H27B . . 108.3 ?
    O6 C28 N3 . . 122.5(2) ?
    O6 C28 C31 . . 117.9(2) ?
    N3 C28 C31 . . 119.48(19) ?
    N4 C29 H29 . . 118.2 ?
    N4 C29 C30 . . 123.6(2) ?
    C30 C29 H29 . . 118.2 ?
    C29 C30 H30 . . 120.6 ?
    C29 C30 C31 . . 118.8(2) ?
    C31 C30 H30 . . 120.6 ?
    C30 C31 C28 . . 120.0(2) ?
    C30 C31 C32 . . 117.9(2) ?
    C32 C31 C28 . . 121.67(19) ?
    C31 C32 H32 . . 120.6 ?
    C33 C32 C31 . . 118.8(2) ?
    C33 C32 H32 . . 120.6 ?
    N4 C33 C32 . . 123.6(2) ?
    N4 C33 H33 . . 118.2 ?
    C32 C33 H33 . . 118.2 ?
    C7 O1 H1 . . 109.5 ?
    C8 O4 H4 . . 109.5 ?
    C2 C1 C7 . . 122.6(2) ?
    C6 C1 C2 . . 118.8(2) ?
    C6 C1 C7 . . 118.63(19) ?
    C1 C2 H2 . . 120.1 ?
    C3 C2 C1 . . 119.8(2) ?
    C3 C2 H2 . . 120.1 ?
    C2 C3 H3 . . 119.4 ?
    C4 C3 C2 . . 121.2(2) ?
    C4 C3 H3 . . 119.4 ?
    C3 C4 H4A . . 120.2 ?
    C3 C4 C5 . . 119.6(2) ?
    C5 C4 H4A . . 120.2 ?
    C4 C5 C8 . . 123.0(2) ?
    C6 C5 C4 . . 118.9(2) ?
    C6 C5 C8 . . 118.0(2) ?
    C1 C6 C5 . . 121.8(2) ?
    C1 C6 H6 . . 119.1 ?
    C5 C6 H6 . . 119.1 ?
    O1 C7 C1 . . 113.5(2) ?
    O2 C7 O1 . . 123.4(2) ?
    O2 C7 C1 . . 123.1(2) ?
    O3 C8 O4 . . 123.1(2) ?
    O3 C8 C5 . . 123.1(2) ?
    O4 C8 C5 . . 113.8(2) ?
loop_
    _geom_torsion_atom_site_label_1
    _geom_torsion_atom_site_label_2
    _geom_torsion_atom_site_label_3
    _geom_torsion_atom_site_label_4
    _geom_torsion_site_symmetry_1
    _geom_torsion_site_symmetry_2
    _geom_torsion_site_symmetry_3
    _geom_torsion_site_symmetry_4
    _geom_torsion
    _geom_torsion_publ_flag
    O6 C28 C31 C30 . . . . 50.0(3) ?
    O6 C28 C31 C32 . . . . -123.0(2) ?
    N1 C9 C10 C11 . . . . 0.6(3) ?
    N2 C15 C16 C19 . . . . -54.7(2) ?
    N2 C17 C18 C19 . . . . 56.1(2) ?
    N3 C28 C31 C30 . . . . -134.4(2) ?
    N3 C28 C31 C32 . . . . 52.6(3) ?
    N4 C29 C30 C31 . . . . 1.1(3) ?
    C9 N1 C13 C12 . . . . -0.4(3) ?
    C9 C10 C11 C12 . . . . 0.9(3) ?
    C9 C10 C11 C14 . . . . 175.5(2) ?
    C10 C11 C12 C13 . . . . -2.0(3) ?
    C10 C11 C14 O5 . . . . -131.8(2) ?
    C10 C11 C14 N2 . . . . 43.8(3) ?
    C11 C12 C13 N1 . . . . 1.8(3) ?
    C12 C11 C14 O5 . . . . 42.7(3) ?
    C12 C11 C14 N2 . . . . -141.7(2) ?
    C13 N1 C9 C10 . . . . -0.8(3) ?
    C14 N2 C15 C16 . . . . -148.8(2) ?
    C14 N2 C17 C18 . . . . 146.5(2) ?
    C14 C11 C12 C13 . . . . -176.83(19) ?
    C15 N2 C14 O5 . . . . -154.4(2) ?
    C15 N2 C14 C11 . . . . 30.2(3) ?
    C15 N2 C17 C18 . . . . -55.9(2) ?
    C15 C16 C19 C18 . . . . 54.6(2) ?
    C15 C16 C19 C20 . . . . -178.89(18) ?
    C16 C19 C20 C21 . . . . -171.90(18) ?
    C17 N2 C14 O5 . . . . 0.7(3) ?
    C17 N2 C14 C11 . . . . -174.69(19) ?
    C17 N2 C15 C16 . . . . 55.1(2) ?
    C17 C18 C19 C16 . . . . -55.0(2) ?
    C17 C18 C19 C20 . . . . -179.63(18) ?
    C18 C19 C20 C21 . . . . -48.7(3) ?
    C19 C20 C21 C22 . . . . -56.2(3) ?
    C20 C21 C22 C23 . . . . 172.54(18) ?
    C21 C22 C23 C24 . . . . 67.1(2) ?
    C21 C22 C23 C26 . . . . -168.65(18) ?
    C22 C23 C24 C25 . . . . 175.62(17) ?
    C22 C23 C26 C27 . . . . -178.35(17) ?
    C23 C24 C25 N3 . . . . -53.2(2) ?
    C23 C26 C27 N3 . . . . 56.7(2) ?
    C24 C23 C26 C27 . . . . -52.4(2) ?
    C25 N3 C27 C26 . . . . -59.6(2) ?
    C25 N3 C28 O6 . . . . -167.2(2) ?
    C25 N3 C28 C31 . . . . 17.4(3) ?
    C26 C23 C24 C25 . . . . 50.3(2) ?
    C27 N3 C25 C24 . . . . 58.4(2) ?
    C27 N3 C28 O6 . . . . 7.2(3) ?
    C27 N3 C28 C31 . . . . -168.20(18) ?
    C28 N3 C25 C24 . . . . -126.8(2) ?
    C28 N3 C27 C26 . . . . 125.3(2) ?
    C28 C31 C32 C33 . . . . 171.46(19) ?
    C29 N4 C33 C32 . . . . -0.8(3) ?
    C29 C30 C31 C28 . . . . -173.05(19) ?
    C29 C30 C31 C32 . . . . 0.3(3) ?
    C30 C31 C32 C33 . . . . -1.7(3) ?
    C31 C32 C33 N4 . . . . 2.1(3) ?
    C33 N4 C29 C30 . . . . -0.8(3) ?
    C1 C2 C3 C4 . . . . -0.2(3) ?
    C2 C1 C6 C5 . . . . 1.3(3) ?
    C2 C1 C7 O1 . . . . -3.6(3) ?
    C2 C1 C7 O2 . . . . 177.6(2) ?
    C2 C3 C4 C5 . . . . 0.5(3) ?
    C3 C4 C5 C6 . . . . 0.0(3) ?
    C3 C4 C5 C8 . . . . -176.9(2) ?
    C4 C5 C6 C1 . . . . -1.0(3) ?
    C4 C5 C8 O3 . . . . 180.0(2) ?
    C4 C5 C8 O4 . . . . 1.3(3) ?
    C6 C1 C2 C3 . . . . -0.7(3) ?
    C6 C1 C7 O1 . . . . 174.24(18) ?
    C6 C1 C7 O2 . . . . -4.5(3) ?
    C6 C5 C8 O3 . . . . 3.0(3) ?
    C6 C5 C8 O4 . . . . -175.69(19) ?
    C7 C1 C2 C3 . . . . 177.16(19) ?
    C7 C1 C6 C5 . . . . -176.65(19) ?
    C8 C5 C6 C1 . . . . 176.11(19) ?
loop_
    _geom_hbond_atom_site_label_D
    _geom_hbond_atom_site_label_H
    _geom_hbond_atom_site_label_A
    _geom_hbond_site_symmetry_A
    _geom_hbond_distance_DH
    _geom_hbond_distance_HA
    _geom_hbond_distance_DA
    _geom_hbond_angle_DHA
    O1 H1 N1 . 0.84 1.78 2.617(2) 176.1
    O4 H4 N4 1_556 0.84 1.81 2.650(2) 178.9
    C9 H9 O5 1_455 0.95 2.52 3.119(3) 121
    C33 H33 O6 1_455 0.95 2.40 3.122(3) 133
    C30 H30 O5 4_575 0.95 2.70 3.066(3) 104
_iucr_refine_instructions_details
;
TITL p21c in P21/c #14
CELL 0.71073 6.5224 15.216 29.9344 90 94.296 90
ZERR 4 0.0014 0.0033 0.0064 0 0.003 0
LATT 1
SYMM -X,0.5+Y,0.5-Z
SFAC C H N O
UNIT 132 152 16 24
EQIV $1 +X,+Y,1+Z
L.S. 16 0 0
PLAN  20
SIZE 0.119 0.122 0.428
TEMP -100.15
HTAB O4 N4_$1
HTAB O1 N1
REM reset to P21/c #14
BOND $H
MORE -1
CONF
fmap 2 53
acta 50
OMIT 0 1 1
OMIT 0 0 2
REM <HKL>C:/Frames/guest/CdAmyIsophthalic/work/p21c.hkl</HKL>
WGHT    0.045000    0.080400
FVAR       0.05987
O5    4    0.261337    0.828400    0.817913    11.00000    0.02457    0.06055 =
         0.04168    0.00163   -0.00655    0.00373
O6    4    0.418974    0.936891    0.409201    11.00000    0.02977    0.06069 =
         0.03761   -0.00195    0.00647   -0.01199
N1    3   -0.276010    0.876126    0.923318    11.00000    0.03572    0.03969 =
         0.02884   -0.00016   -0.00447    0.00555
N2    3   -0.002397    0.865411    0.767878    11.00000    0.02439    0.04752 =
         0.02688    0.00212    0.00221    0.00585
N3    3    0.229637    0.855497    0.453921    11.00000    0.02645    0.03883 =
         0.02564   -0.00069    0.00046   -0.00516
N4    3   -0.183978    0.894867    0.302653    11.00000    0.03709    0.04753 =
         0.02481   -0.00131    0.00307   -0.00575
C9    1   -0.352750    0.836850    0.885875    11.00000    0.02998    0.04671 =
         0.03011    0.00092   -0.00460    0.00072
AFIX  43
H9    2   -0.487240    0.812735    0.885415    11.00000   -1.20000
AFIX   0
C10   1   -0.247802    0.829409    0.847970    11.00000    0.03162    0.04423 =
         0.02275   -0.00329   -0.00321   -0.00114
AFIX  43
H10   2   -0.309254    0.801297    0.821972    11.00000   -1.20000
AFIX   0
C11   1   -0.050363    0.863651    0.848260    11.00000    0.03039    0.02977 =
         0.02810    0.00304   -0.00365    0.00204
C12   1    0.032040    0.902688    0.887206    11.00000    0.03431    0.03558 =
         0.03325    0.00489   -0.00550   -0.00203
AFIX  43
H12   2    0.168307    0.925146    0.888937    11.00000   -1.20000
AFIX   0
C13   1   -0.085134    0.908801    0.923569    11.00000    0.04464    0.03262 =
         0.02927   -0.00030   -0.01263    0.00026
AFIX  43
H13   2   -0.028201    0.937343    0.949869    11.00000   -1.20000
AFIX   0
C14   1    0.082460    0.853165    0.809751    11.00000    0.02791    0.03532 =
         0.03325    0.00190   -0.00304   -0.00265
C15   1   -0.174442    0.925602    0.756362    11.00000    0.02892    0.04007 =
         0.03127    0.00269    0.00195    0.00581
AFIX  23
H15A  2   -0.120239    0.984423    0.749431    11.00000   -1.20000
H15B  2   -0.259119    0.931562    0.782295    11.00000   -1.20000
AFIX   0
C16   1   -0.306651    0.891544    0.716289    11.00000    0.02757    0.04021 =
         0.02933    0.00506    0.00336    0.00492
AFIX  23
H16A  2   -0.415242    0.935180    0.707800    11.00000   -1.20000
H16B  2   -0.374827    0.836482    0.724714    11.00000   -1.20000
AFIX   0
C17   1    0.123369    0.847487    0.730497    11.00000    0.02506    0.05466 =
         0.03521    0.00361    0.00443    0.00287
AFIX  23
H17A  2    0.231131    0.804093    0.739938    11.00000   -1.20000
H17B  2    0.192201    0.902282    0.721909    11.00000   -1.20000
AFIX   0
C18   1   -0.006691    0.812174    0.690610    11.00000    0.03229    0.04718 =
         0.02759    0.00000    0.00743    0.00521
AFIX  23
H18A  2   -0.063572    0.754291    0.698362    11.00000   -1.20000
H18B  2    0.080884    0.803456    0.665355    11.00000   -1.20000
AFIX   0
C19   1   -0.182369    0.873894    0.676035    11.00000    0.02767    0.03795 =
         0.02691    0.00467    0.00311   -0.00044
AFIX  13
H19   2   -0.120591    0.930955    0.667321    11.00000   -1.20000
AFIX   0
C20   1   -0.320509    0.841362    0.635915    11.00000    0.03390    0.04263 =
         0.03047    0.00325    0.00013   -0.00434
AFIX  23
H20A  2   -0.406091    0.792572    0.646049    11.00000   -1.20000
H20B  2   -0.414568    0.889663    0.625817    11.00000   -1.20000
AFIX   0
C21   1   -0.209645    0.809589    0.595847    11.00000    0.03708    0.04250 =
         0.02918   -0.00124    0.00063   -0.00602
AFIX  23
H21A  2   -0.129661    0.756322    0.604810    11.00000   -1.20000
H21B  2   -0.313944    0.792413    0.571695    11.00000   -1.20000
AFIX   0
C22   1   -0.065268    0.876214    0.577120    11.00000    0.04362    0.03672 =
         0.02710    0.00126    0.00326   -0.00209
AFIX  23
H22A  2    0.027158    0.899308    0.602138    11.00000   -1.20000
H22B  2   -0.148090    0.926092    0.564493    11.00000   -1.20000
AFIX   0
C23   1    0.066302    0.841220    0.541013    11.00000    0.03296    0.03298 =
         0.02465   -0.00079    0.00058    0.00078
AFIX  13
H23   2    0.135001    0.786394    0.552927    11.00000   -1.20000
AFIX   0
C24   1   -0.060450    0.816879    0.497814    11.00000    0.03448    0.03341 =
         0.02610    0.00050    0.00207   -0.00685
AFIX  23
H24A  2   -0.155332    0.768356    0.504038    11.00000   -1.20000
H24B  2   -0.144589    0.868097    0.487399    11.00000   -1.20000
AFIX   0
C25   1    0.073002    0.788821    0.461015    11.00000    0.03523    0.03183 =
         0.02638   -0.00113    0.00016   -0.00535
AFIX  23
H25A  2    0.140886    0.732312    0.469273    11.00000   -1.20000
H25B  2   -0.014080    0.779843    0.432855    11.00000   -1.20000
AFIX   0
C26   1    0.234895    0.905859    0.530799    11.00000    0.02785    0.04569 =
         0.02504   -0.00550   -0.00445   -0.00250
AFIX  23
H26A  2    0.171370    0.962796    0.521659    11.00000   -1.20000
H26B  2    0.325441    0.915915    0.558366    11.00000   -1.20000
AFIX   0
C27   1    0.363381    0.873541    0.494114    11.00000    0.02585    0.05228 =
         0.03060   -0.00250   -0.00431   -0.00193
AFIX  23
H27A  2    0.466205    0.918687    0.487545    11.00000   -1.20000
H27B  2    0.437676    0.819379    0.503999    11.00000   -1.20000
AFIX   0
C28   1    0.263647    0.892703    0.414660    11.00000    0.02655    0.03356 =
         0.02872   -0.00561    0.00817   -0.00011
C29   1    0.009223    0.869127    0.298620    11.00000    0.04617    0.04137 =
         0.02543   -0.00225    0.00955   -0.00824
AFIX  43
H29   2    0.047424    0.852889    0.269745    11.00000   -1.20000
AFIX   0
C30   1    0.156589    0.864795    0.334084    11.00000    0.02976    0.03882 =
         0.02963   -0.00455    0.00741   -0.00324
AFIX  43
H30   2    0.293021    0.846980    0.329497    11.00000   -1.20000
AFIX   0
C31   1    0.102255    0.886853    0.376469    11.00000    0.03076    0.02839 =
         0.02532   -0.00032    0.00404   -0.00627
C32   1   -0.100078    0.912075    0.381117    11.00000    0.02962    0.03830 =
         0.02255   -0.00015    0.00734   -0.00252
AFIX  43
H32   2   -0.144632    0.926172    0.409751    11.00000   -1.20000
AFIX   0
C33   1   -0.234721    0.916238    0.343421    11.00000    0.03235    0.04377 =
         0.02784    0.00164    0.00485   -0.00352
AFIX  43
H33   2   -0.371302    0.935444    0.346777    11.00000   -1.20000
AFIX   0
O1    4   -0.493468    0.884351    0.993218    11.00000    0.03278    0.06346 =
         0.02996   -0.00875   -0.00260   -0.00148
AFIX 147
H1    2   -0.420618    0.883765    0.971238    11.00000   -1.50000
AFIX   0
O2    4   -0.194719    0.918062    1.030462    11.00000    0.02647    0.07552 =
         0.03352   -0.00216   -0.00018   -0.00704
O3    4   -0.161581    0.927409    1.196060    11.00000    0.02633    0.08632 =
         0.03270   -0.00227   -0.00294   -0.00943
O4    4   -0.446694    0.903634    1.230847    11.00000    0.03370    0.08757 =
         0.02896    0.00257    0.00348   -0.00364
AFIX 147
H4    2   -0.362987    0.901514    1.253556    11.00000   -1.50000
AFIX   0
C1    1   -0.491248    0.902041    1.071165    11.00000    0.02179    0.02939 =
         0.02904   -0.00446    0.00039    0.00065
C2    1   -0.701303    0.887903    1.070113    11.00000    0.02375    0.03736 =
         0.03608   -0.00577   -0.00469    0.00086
AFIX  43
H2    2   -0.779392    0.880968    1.042252    11.00000   -1.20000
AFIX   0
C3    1   -0.796725    0.883924    1.109634    11.00000    0.01459    0.04903 =
         0.05079   -0.00406   -0.00231   -0.00114
AFIX  43
H3    2   -0.940938    0.874413    1.108685    11.00000   -1.20000
AFIX   0
C4    1   -0.686779    0.893489    1.150505    11.00000    0.02384    0.04044 =
         0.03952   -0.00287    0.00865   -0.00158
AFIX  43
H4A   2   -0.754607    0.890088    1.177451    11.00000   -1.20000
AFIX   0
C5    1   -0.476668    0.908098    1.152014    11.00000    0.02376    0.02944 =
         0.03102   -0.00335    0.00218    0.00050
C6    1   -0.382158    0.912799    1.112207    11.00000    0.01681    0.03259 =
         0.03447   -0.00092   -0.00009   -0.00026
AFIX  43
H6    2   -0.238497    0.923708    1.113105    11.00000   -1.20000
AFIX   0
C7    1   -0.377299    0.903044    1.030056    11.00000    0.02713    0.03719 =
         0.03161   -0.00181   -0.00547    0.00098
C8    1   -0.345197    0.914702    1.194628    11.00000    0.03015    0.04024 =
         0.03155    0.00045    0.00353    0.00059
HKLF 4
REM  p21c in P21/c #14
REM R1 =  0.0484 for   3315 Fo > 4sig(Fo)  and  0.1012 for all   5459 data
REM    390 parameters refined using      0 restraints
END
WGHT      0.0450      0.0804
REM Highest difference peak  0.179,  deepest hole -0.219,  1-sigma level  0.043
Q1    1  -0.4144  0.8787  1.0610  11.00000  0.05    0.18
Q2    1   0.1765  0.9401  0.7210  11.00000  0.05    0.17
Q3    1  -0.1904  0.7562  0.5811  11.00000  0.05    0.15
Q4    1  -0.0438  0.9786  1.2197  11.00000  0.05    0.15
Q5    1  -0.9310  0.8128  1.0997  11.00000  0.05    0.15
Q6    1   0.0420  0.9714  0.5970  11.00000  0.05    0.14
Q7    1  -0.4561  0.8136  1.0207  11.00000  0.05    0.14
Q8    1  -0.2656  0.7950  1.2634  11.00000  0.05    0.14
Q9    1   0.4005  0.9870  0.3800  11.00000  0.05    0.13
Q10   1  -0.0075  0.8676  0.8252  11.00000  0.05    0.13
Q11   1   0.0912  0.8435  0.3614  11.00000  0.05    0.13
Q12   1  -0.3536  0.7579  0.6430  11.00000  0.05    0.13
Q13   1   0.1933  0.7609  0.3432  11.00000  0.05    0.13
Q14   1   0.1964  0.9839  0.9418  11.00000  0.05    0.13
Q15   1  -0.0059  0.8149  0.8956  11.00000  0.05    0.13
Q16   1  -0.7212  0.8772  1.0203  11.00000  0.05    0.13
Q17   1  -0.2372  0.9802  1.0443  11.00000  0.05    0.13
Q18   1   0.1038  0.9631  0.3615  11.00000  0.05    0.13
Q19   1  -0.5098  1.0002  1.0246  11.00000  0.05    0.13
Q20   1   0.2481  0.7518  0.4777  11.00000  0.05    0.13
REM The information below was added by Olex2.
REM
REM R1 = 0.0484 for 3315 Fo > 4sig(Fo) and 0.1012 for all 24733 data
REM n/a parameters refined using n/a restraints
REM Highest difference peak 0.18, deepest hole -0.22
REM Mean Shift 0, Max Shift 0.001.
REM +++ Tabular Listing of Refinement Information +++
REM R1_all = 0.1012
REM R1_gt = 0.0484
REM wR_ref = 0.1096
REM GOOF = 1.008
REM Shift_max = 0.001
REM Shift_mean = 0
REM Reflections_all = 24733
REM Reflections_gt = 3315
REM Parameters = n/a
REM Hole = -0.22
REM Peak = 0.18
REM Flack = n/a
;
