# Supplementary material for: Crystal structure of [propane-1,3-diylbis(piperidine-4,1-di­yl)]bis­[(pyridin-4-yl)methanone]–isophthalic acid (1/1)
Source: Acta Crystallogr Sect E Struct Rep Online. 2014 Oct 4;70(Pt 11):298–300. doi: 10.1107/S1600536814021679 (PMC4257304; doi:10.1107/S1600536814021679)
Supplement: Supplementary file 2 [file e-70-00298-Isup2.hkl]

# 
# h,k,l, Fc-squared, Fo-squared, sigma(Fo-squared) and status flag 
# 
data_I
_shelx_title                 p21c 
_shelx_refln_list_code          4 
_shelx_F_calc_maximum      545.24 
_exptl_crystal_F_000      1248.00 
_reflns_d_resolution_high  0.8271 
 
loop_ 
 _symmetry_equiv_pos_as_xyz 
 'x, y, z' 
 '-x, y+1/2, -z+1/2' 
 '-x, -y, -z' 
 'x, -y-1/2, z-1/2' 
 
_cell_length_a     6.5224 
_cell_length_b    15.2160 
_cell_length_c    29.9344 
_cell_angle_alpha  90.000 
_cell_angle_beta   94.296 
_cell_angle_gamma  90.000 
 
_shelx_F_squared_multiplier     1.000 
 
loop_ 
 _refln_index_h 
 _refln_index_k 
 _refln_index_l 
 _refln_F_squared_calc 
 _refln_F_squared_meas 
 _refln_F_squared_sigma 
 _refln_observed_status 
   1   0   0    19528.72    20334.74    316.37 o 
   2   0   0     2373.79     2403.29     60.77 o 
   3   0   0      234.76      273.94     30.15 o 
   4   0   0     1396.80     1650.86    112.98 o 
   5   0   0       24.70       79.30     26.78 o 
   6   0   0       46.17       -4.10     36.26 o 
   7   0   0      439.40      486.94     64.92 o 
   1   1   0     2666.98     2611.38     27.13 o 
   2   1   0     1483.93     1456.58     24.74 o 
   3   1   0      276.42      283.42     21.87 o 
   4   1   0      528.01      527.10     29.04 o 
   5   1   0      213.70      290.92     29.04 o 
   6   1   0      138.71      126.42     25.92 o 
   7   1   0      439.60      522.10     60.12 o 
   0   2   0     1669.16     1316.31     26.61 o 
   1   2   0     6878.13     6547.07     59.08 o 
   2   2   0      159.08      166.95     10.25 o 
   3   2   0     2087.42     2353.68     37.85 o 
   4   2   0      306.30      308.83     17.65 o 
   5   2   0      154.64      189.58     24.94 o 
   6   2   0       94.34      112.47     31.81 o 
   7   2   0        6.09      -22.62     22.62 o 
   1   3   0     7249.96     7117.39     65.04 o 
   2   3   0      663.09      727.47     18.03 o 
   3   3   0     1588.67     1649.57     27.46 o 
   4   3   0      995.90     1068.72     27.80 o 
   5   3   0      247.62      225.49     29.26 o 
   6   3   0        4.81        2.05     19.55 o 
   7   3   0      161.01      135.79     31.89 o 
   0   4   0   297281.91   274201.19   3380.50 o 
   1   4   0     1245.15     1195.75     18.95 o 
   2   4   0      815.86      774.04     19.25 o 
   3   4   0       21.06       23.54      8.23 o 
   4   4   0     1160.42     1215.44     25.84 o 
   5   4   0       79.90       62.52     20.13 o 
   6   4   0      159.63      159.65     27.88 o 
   7   4   0      156.88       94.15     28.39 o 
   1   5   0     4997.09     4797.23     49.22 o 
   2   5   0     4463.16     4441.52     54.11 o 
   3   5   0       24.29        4.53      7.73 o 
   4   5   0      179.92      186.00     14.08 o 
   5   5   0       99.93       86.22     19.07 o 
   6   5   0        6.17       -0.09     20.50 o 
   7   5   0       75.47      104.05     31.35 o 
   0   6   0    17429.27    16406.30    216.21 o 
   1   6   0     3843.31     3756.14     38.58 o 
   2   6   0        0.92        9.49      7.39 o 
   3   6   0     3112.51     3203.21     47.63 o 
   4   6   0      185.12      174.79     13.99 o 
   5   6   0       65.47       68.32     19.04 o 
   6   6   0      172.92      209.67     31.36 o 
   7   6   0       18.12       13.53     25.58 o 
   1   7   0      153.14      134.04      8.83 o 
   2   7   0        5.01        3.64      7.86 o 
   3   7   0     1313.76     1264.03     31.81 o 
   4   7   0      507.53      521.42     22.99 o 
   5   7   0       13.20       41.91     24.54 o 
   6   7   0       45.26       12.23     23.95 o 
   7   7   0        2.93       21.71     25.93 o 
   0   8   0     1572.07     1686.65     39.96 o 
   1   8   0      308.06      292.79     12.91 o 
   2   8   0       82.58       94.73     10.17 o 
   3   8   0      130.66      112.35     12.97 o 
   4   8   0      125.52      142.94     15.23 o 
   5   8   0      314.10      358.11     29.95 o 
   6   8   0      169.91      153.15     27.11 o 
   7   8   0        0.48       49.78     27.73 o 
   1   9   0     4105.46     4002.64     47.55 o 
   2   9   0      459.18      474.78     15.97 o 
   3   9   0      299.00      317.63     19.68 o 
   4   9   0      525.13      543.48     35.14 o 
   5   9   0      182.73      162.68     24.00 o 
   6   9   0       65.52       39.72     22.51 o 
   0  10   0     4604.67     4479.35     85.76 o 
   1  10   0      531.78      562.99     19.11 o 
   2  10   0        0.05       21.12      8.47 o 
   3  10   0       73.39       78.38     16.15 o 
   4  10   0      313.98      325.35     24.25 o 
   5  10   0       56.52       40.67     22.40 o 
   6  10   0       25.27        9.40     22.64 o 
   1  11   0      373.47      372.53     24.14 o 
   2  11   0        0.60       -9.49      9.49 o 
   3  11   0      141.57      131.19     27.24 o 
   4  11   0       73.62       60.60     19.17 o 
   5  11   0      196.49      230.83     34.84 o 
   6  11   0        8.12      -21.90     21.90 o 
   0  12   0      371.09      423.15     31.65 o 
   1  12   0      357.06      398.83     22.57 o 
   2  12   0      127.39      123.64     16.64 o 
   3  12   0       48.26       57.75     16.14 o 
   4  12   0       45.33       64.67     20.45 o 
   5  12   0        7.36      -17.92     31.44 o 
   1  13   0      321.23      312.94     27.03 o 
   2  13   0       50.04       71.01     16.03 o 
   3  13   0      551.59      589.21     49.31 o 
   4  13   0       84.87       71.27     22.95 o 
   5  13   0       54.16       86.05     38.12 o 
   0  14   0      122.49      117.75     23.81 o 
   1  14   0      331.21      369.90     32.44 o 
   2  14   0       87.04      108.07     18.15 o 
   3  14   0       47.55       44.07     18.26 o 
   4  14   0      229.73      243.36     30.70 o 
   5  14   0      141.64       88.08     38.14 o 
   1  15   0       92.53       69.53     24.74 o 
   2  15   0      290.40      273.97     38.28 o 
   3  15   0        0.05       13.68     24.07 o 
   4  15   0       13.03       17.54     23.69 o 
   0  16   0      113.53      106.00     27.85 o 
   1  16   0      119.61       81.25     19.36 o 
   2  16   0        5.23       11.38     19.11 o 
   3  16   0        0.03        1.20     19.91 o 
   1  17   0      114.41      106.56     22.38 o 
   2  17   0      269.95      270.63     28.91 o 
   0  18   0       21.09       18.45     30.52 o 
   1  18   0      102.62       88.67     35.93 o 
  -7   1   1        0.20       41.20     24.19 o 
  -6   1   1      717.88      634.50     60.76 o 
  -5   1   1       84.30       69.48     18.78 o 
  -4   1   1     2198.46     2543.34     58.66 o 
  -3   1   1      870.77      849.27     19.77 o 
  -2   1   1       94.52       94.54      8.41 o 
  -1   1   1     2388.55     2392.20     25.59 o 
   1   1   1    10472.83    10100.38     85.82 o 
   2   1   1      662.29      634.40     15.88 o 
   3   1   1      357.03      412.63     23.67 o 
   4   1   1       50.43       83.83     17.31 o 
   5   1   1       78.76       66.20     20.94 o 
   6   1   1      650.56      616.68     43.72 o 
   7   1   1      154.55      149.75     33.37 o 
  -7   2   1      396.80      393.03     42.51 o 
  -6   2   1      218.11      241.16     32.09 o 
  -5   2   1      234.92      265.95     26.99 o 
  -4   2   1     1959.21     2073.98     53.71 o 
  -3   2   1     1229.52     1262.57     23.77 o 
  -2   2   1     2432.92     2299.55     29.95 o 
  -1   2   1      457.04      388.47     11.46 o 
   0   2   1        8.41        2.59      2.87 o 
   1   2   1    38893.18    38327.16    311.39 o 
   2   2   1     1785.39     1782.75     24.48 o 
   3   2   1     7852.73     8574.94     94.36 o 
   4   2   1        5.45       -6.51      7.06 o 
   5   2   1        1.31       10.57     15.84 o 
   6   2   1        9.94       34.55     22.40 o 
   7   2   1      165.88      215.95     34.38 o 
  -7   3   1      502.42      627.15     63.62 o 
  -6   3   1      283.26      323.01     33.47 o 
  -5   3   1      223.21      226.68     26.57 o 
  -4   3   1      620.85      668.24     19.71 o 
  -3   3   1      510.65      513.80     18.68 o 
  -2   3   1      307.70      308.88     16.94 o 
  -1   3   1     1042.37     1061.55     18.36 o 
   0   3   1     2536.83     2175.89     22.96 o 
   1   3   1    26175.99    25588.51    211.72 o 
   2   3   1      151.96      155.35     10.97 o 
   3   3   1      481.55      513.62     15.40 o 
   4   3   1        5.08        2.42      9.15 o 
   5   3   1       11.36       -1.93     17.87 o 
   6   3   1       32.87       15.45     20.50 o 
   7   3   1       44.69       16.08     25.54 o 
  -7   4   1        3.41       14.36     25.24 o 
  -6   4   1        7.52       20.91     23.35 o 
  -5   4   1       12.11        2.36     17.72 o 
  -4   4   1      468.67      470.90     20.57 o 
  -3   4   1       50.54       57.96      9.49 o 
  -2   4   1     1862.66     1841.92     29.66 o 
  -1   4   1      238.74      249.43     10.63 o 
   0   4   1    42993.17    41107.19    334.95 o 
   1   4   1     5880.78     5708.50     59.76 o 
   2   4   1       20.32       27.09      7.06 o 
   3   4   1       39.94       38.37      8.01 o 
   4   4   1     1107.90     1079.78     28.79 o 
   5   4   1        1.01       27.50     18.92 o 
   6   4   1       65.37       71.96     25.77 o 
   7   4   1        1.68       14.16     25.49 o 
  -7   5   1      191.23      183.71     32.38 o 
  -6   5   1       72.37       35.58     21.04 o 
  -5   5   1       19.32       20.57     16.67 o 
  -4   5   1     1744.78     1789.31     40.77 o 
  -3   5   1      802.36      705.03     21.04 o 
  -2   5   1     3926.12     3731.53     47.51 o 
  -1   5   1      195.80      177.32      9.75 o 
   0   5   1    11361.10    10890.90     96.28 o 
   1   5   1      133.12      144.56      9.27 o 
   2   5   1     1075.36     1081.12     21.14 o 
   3   5   1      688.40      777.57     21.84 o 
   4   5   1      236.72      245.35     17.65 o 
   5   5   1       40.54        6.79     16.25 o 
   6   5   1      983.75      993.14     73.28 o 
   7   5   1      130.49      141.83     39.86 o 
  -7   6   1       99.35       60.45     27.93 o 
  -6   6   1       47.88       46.24     23.09 o 
  -5   6   1       88.46       67.39     18.60 o 
  -4   6   1       46.98       27.99      9.96 o 
  -3   6   1      947.77      923.62     24.81 o 
  -2   6   1     1103.70     1088.75     24.25 o 
  -1   6   1        9.44       13.45      5.48 o 
   0   6   1      666.26      620.39     14.90 o 
   1   6   1     1563.33     1543.52     23.33 o 
   2   6   1      147.75      175.90     12.52 o 
   3   6   1      173.02      218.41     15.03 o 
   4   6   1       69.39       64.46     12.73 o 
   5   6   1        0.00        7.00     16.67 o 
   6   6   1        9.86      -11.13     28.98 o 
   7   6   1      113.89      170.52     32.72 o 
  -7   7   1      273.83      347.65     45.90 o 
  -6   7   1       33.18       34.37     22.68 o 
  -5   7   1      157.42      176.54     22.47 o 
  -4   7   1       69.01       50.41     11.22 o 
  -3   7   1        0.17       15.32      9.15 o 
  -2   7   1       20.14       13.95      8.48 o 
  -1   7   1     2199.73     2099.05     27.16 o 
   0   7   1       96.38      107.27      7.45 o 
   1   7   1     3068.60     2943.00     33.56 o 
   2   7   1      177.49      156.37     11.05 o 
   3   7   1      196.97      239.04     15.95 o 
   4   7   1      211.06      213.03     19.37 o 
   5   7   1       28.60       10.72     17.30 o 
   6   7   1      511.28      449.02     35.86 o 
   7   7   1       12.06       31.14     27.17 o 
  -7   8   1      161.35      126.61     31.49 o 
  -6   8   1       28.27        1.71     20.55 o 
  -5   8   1      147.62      160.65     23.22 o 
  -4   8   1       97.98      114.91     15.09 o 
  -3   8   1       93.25      100.99     12.83 o 
  -2   8   1      245.91      244.94     15.00 o 
  -1   8   1       80.08       74.43      7.43 o 
   0   8   1    10368.35    10121.59     95.30 o 
   1   8   1      548.40      538.16     13.24 o 
   2   8   1       51.65       38.86      8.54 o 
   3   8   1      238.20      265.40     23.50 o 
   4   8   1        7.52       20.03     13.39 o 
   5   8   1      188.27      187.40     24.16 o 
   6   8   1        0.31       -6.87     19.20 o 
   7   8   1        0.35       56.45     28.04 o 
  -6   9   1        3.61      -10.32     28.99 o 
  -5   9   1       16.49       19.82     17.69 o 
  -4   9   1      986.94      969.89     32.85 o 
  -3   9   1      124.58      134.58     14.55 o 
  -2   9   1     1866.57     1807.91     28.86 o 
  -1   9   1      129.64      134.87     11.56 o 
   0   9   1      702.39      680.55     17.73 o 
   1   9   1     2680.28     2586.92     33.68 o 
   2   9   1        1.97        1.80      7.99 o 
   3   9   1      115.19      123.72     14.15 o 
   4   9   1       92.51      110.71     18.37 o 
   5   9   1       30.31       22.39     18.20 o 
   6   9   1      330.57      281.52     32.02 o 
  -6  10   1       37.76       37.41     23.87 o 
  -5  10   1       27.50       25.38     20.22 o 
  -4  10   1      433.56      499.16     28.23 o 
  -3  10   1       10.01       -2.83     11.90 o 
  -2  10   1       97.80       84.03     10.82 o 
  -1  10   1       46.38       67.42     10.12 o 
   0  10   1       18.11       46.18     11.80 o 
   1  10   1      284.60      300.85     18.07 o 
   2  10   1      612.12      630.66     21.73 o 
   3  10   1        9.70       13.22     10.79 o 
   4  10   1       44.67       34.88     17.99 o 
   5  10   1       33.00       34.70     28.99 o 
   6  10   1       20.68       14.10     24.11 o 
  -6  11   1        9.42      -15.30     31.34 o 
  -5  11   1        0.31      -24.96     24.96 o 
  -4  11   1       14.09       25.05     15.60 o 
  -3  11   1      127.75      139.59     18.40 o 
  -2  11   1       30.58       33.90     11.65 o 
  -1  11   1     1804.71     1803.86     40.77 o 
   0  11   1      845.53      894.87     27.16 o 
   1  11   1       74.85       69.82     12.70 o 
   2  11   1       37.38       27.36     12.82 o 
   3  11   1       53.69       46.26     13.69 o 
   4  11   1      419.58      408.59     28.02 o 
   5  11   1       92.56       56.27     31.45 o 
   6  11   1      238.95      279.38     36.09 o 
  -5  12   1      263.31      255.10     44.86 o 
  -4  12   1      109.29       87.77     19.66 o 
  -3  12   1       21.15       33.02     17.72 o 
  -2  12   1       16.20       38.68     16.90 o 
  -1  12   1      204.10      256.56     22.25 o 
   0  12   1      323.93      381.99     22.00 o 
   1  12   1      113.26      114.28     15.29 o 
   2  12   1      184.83      208.94     23.54 o 
   3  12   1       48.98       17.60     18.88 o 
   4  12   1       28.97        6.91     23.78 o 
   5  12   1       32.48       15.19     34.85 o 
  -5  13   1       42.56       13.71     34.14 o 
  -4  13   1      359.21      373.05     33.82 o 
  -3  13   1        0.82        7.99     17.61 o 
  -2  13   1        2.49      -14.06     14.06 o 
  -1  13   1       83.99       78.30     15.70 o 
   0  13   1        6.08        9.23     12.78 o 
   1  13   1     1247.79     1311.32     45.74 o 
   2  13   1      106.13       77.77     15.98 o 
   3  13   1       17.48       26.15     22.21 o 
   4  13   1        8.12       -5.67     19.23 o 
   5  13   1       85.14       31.00     35.34 o 
  -5  14   1       39.45       39.05     47.42 o 
  -4  14   1        3.34      -19.71     19.71 o 
  -3  14   1        0.00       11.91     19.88 o 
  -2  14   1       63.26       78.32     19.13 o 
  -1  14   1        1.87       10.38     14.51 o 
   0  14   1       56.19       65.08     16.03 o 
   1  14   1      328.72      331.06     23.05 o 
   2  14   1        9.07       -2.44     14.58 o 
   3  14   1       31.92       23.93     17.83 o 
   4  14   1       92.63       80.66     28.59 o 
   5  14   1        1.49       32.37     51.61 o 
  -4  15   1       55.43       74.44     25.95 o 
  -3  15   1       83.06       62.86     23.86 o 
  -2  15   1        9.78       11.50     20.12 o 
  -1  15   1      273.65      250.46     22.14 o 
   0  15   1      366.83      292.42     23.21 o 
   1  15   1        5.72       12.24     16.08 o 
   2  15   1      337.42      307.91     24.81 o 
   3  15   1       73.90       61.47     20.31 o 
   4  15   1      166.75       89.11     27.20 o 
  -3  16   1       13.79       -3.36     20.19 o 
  -2  16   1       23.11        9.67     31.93 o 
  -1  16   1        0.66        7.93     16.15 o 
   0  16   1        0.90      -21.21     21.21 o 
   1  16   1      240.87      254.68     24.30 o 
   2  16   1       49.14       68.98     21.89 o 
   3  16   1       14.14       22.70     21.72 o 
  -2  17   1      238.59      199.70     27.48 o 
  -1  17   1      206.26      169.91     39.92 o 
   0  17   1       13.86      -17.31     17.31 o 
   1  17   1      202.24      228.87     24.56 o 
   2  17   1      177.18      206.67     30.99 o 
  -1  18   1        1.90      -13.32     21.89 o 
   0  18   1       43.91       50.18     21.79 o 
   1  18   1      115.78       97.79     22.43 o 
  -7   0   2     1779.70     1687.68     93.12 o 
  -6   0   2      964.54     1127.12    111.58 o 
  -5   0   2      172.93      231.88     35.50 o 
  -4   0   2     1758.54     1855.90     46.22 o 
  -3   0   2     3441.63     3946.86     71.03 o 
  -2   0   2      616.71      630.44     21.75 o 
  -1   0   2    16011.79    16480.84    209.71 o 
   1   0   2      167.06      143.79     13.89 o 
   2   0   2       16.88       40.45     15.78 o 
   3   0   2     1720.00     1814.65     60.77 o 
   4   0   2      767.72      820.82     58.58 o 
   5   0   2      224.99      237.58     37.53 o 
   6   0   2      789.94      925.88    103.21 o 
   7   0   2     1188.24     1162.77    199.46 o 
  -7   1   2      185.29      166.06     52.77 o 
  -6   1   2      534.00      514.93     39.85 o 
  -5   1   2       23.97       38.92     19.33 o 
  -4   1   2        2.86        2.46      7.69 o 
  -3   1   2       14.96       29.03      8.12 o 
  -2   1   2      977.29     1002.82     19.62 o 
  -1   1   2    12699.21    12374.18    104.88 o 
   0   1   2      806.71      775.92     12.86 o 
   1   1   2      383.12      348.99      7.92 o 
   2   1   2      718.65      664.76     21.55 o 
   3   1   2      354.24      424.03     26.58 o 
   4   1   2      627.94      643.05     31.22 o 
   5   1   2      106.55      108.83     29.39 o 
   6   1   2     1212.96     1233.62     54.14 o 
   7   1   2       17.10       -8.73     24.44 o 
  -7   2   2        6.25      -21.24     21.24 o 
  -6   2   2       22.61       -8.74     28.18 o 
  -5   2   2      110.40      100.20     19.83 o 
  -4   2   2      892.97      933.75     36.39 o 
  -3   2   2      219.34      234.93     13.58 o 
  -2   2   2     1198.94     1204.70     21.13 o 
  -1   2   2       29.61       26.04      6.74 o 
   0   2   2      206.60      182.22      7.24 o 
   1   2   2      924.23      902.52     14.40 o 
   2   2   2     1300.86     1308.57     21.95 o 
   3   2   2     1756.24     1876.21     32.49 o 
   4   2   2        0.86        0.56     13.13 o 
   5   2   2        0.89        3.62     16.64 o 
   6   2   2        1.96       16.02     20.62 o 
   7   2   2       33.35        1.15     25.30 o 
  -7   3   2      487.58      484.27     64.75 o 
  -6   3   2      978.22      839.88     47.85 o 
  -5   3   2       21.45       14.13     15.78 o 
  -4   3   2      534.85      584.53     19.90 o 
  -3   3   2      316.91      353.10     14.99 o 
  -2   3   2       21.98       33.43     11.23 o 
  -1   3   2    38194.42    36042.31    318.98 o 
   0   3   2       46.46       51.25      7.59 o 
   1   3   2      285.23      275.84     10.45 o 
   2   3   2     2590.60     2594.18     31.32 o 
   3   3   2     1048.06     1195.74     29.53 o 
   4   3   2      920.91      864.65     24.04 o 
   5   3   2        5.14       -1.05     15.39 o 
   6   3   2      629.88      587.02     41.83 o 
   7   3   2        0.01      -11.03     23.38 o 
  -7   4   2      473.79      505.26     45.24 o 
  -6   4   2      124.13       82.35     23.97 o 
  -5   4   2       38.55       21.09     17.43 o 
  -4   4   2      639.27      612.09     20.18 o 
  -3   4   2      963.02     1084.94     23.63 o 
  -2   4   2      172.08      181.05     11.95 o 
  -1   4   2     5161.96     4740.22     51.55 o 
   0   4   2      148.14      158.15      8.73 o 
   1   4   2     5610.34     5370.82     53.01 o 
   2   4   2      332.07      300.12     12.27 o 
   3   4   2      348.07      378.78     17.05 o 
   4   4   2        0.40       -0.40      9.16 o 
   5   4   2      223.48      225.73     24.73 o 
   6   4   2      276.28      358.84     37.03 o 
   7   4   2      479.06      427.33     43.82 o 
  -7   5   2        0.11       10.15     24.58 o 
  -6   5   2      263.53      252.33     38.65 o 
  -5   5   2        0.10      -10.52     26.79 o 
  -4   5   2      111.56      124.10     12.14 o 
  -3   5   2      609.17      573.00     19.93 o 
  -2   5   2     2124.78     1997.06     32.17 o 
  -1   5   2      145.78      137.41      8.00 o 
   0   5   2     2034.99     2005.40     24.30 o 
   1   5   2     1362.06     1364.78     21.33 o 
   2   5   2       13.42       15.18      7.27 o 
   3   5   2      449.31      475.92     17.87 o 
   4   5   2       97.99      118.92     12.03 o 
   5   5   2       14.23      -12.15     15.80 o 
   6   5   2      203.38      152.73     29.37 o 
   7   5   2        7.69       23.27     26.69 o 
  -7   6   2        2.11      -20.55     29.90 o 
  -6   6   2      162.69      145.86     45.90 o 
  -5   6   2        4.64       -8.60     14.61 o 
  -4   6   2      575.32      584.56     21.09 o 
  -3   6   2     1402.03     1434.06     31.60 o 
  -2   6   2     1539.10     1527.78     28.45 o 
  -1   6   2      454.90      426.57     11.81 o 
   0   6   2      859.15      845.13     15.34 o 
   1   6   2       12.83       19.55      6.58 o 
   2   6   2      672.17      625.96     20.56 o 
   3   6   2     2690.00     2823.31     43.90 o 
   4   6   2        0.02       -7.96      7.96 o 
   5   6   2       30.57       35.08     18.06 o 
   6   6   2        0.40       17.22     22.35 o 
   7   6   2       27.81       85.04     28.20 o 
  -7   7   2      124.71       85.54     28.70 o 
  -6   7   2      124.84      113.27     26.40 o 
  -5   7   2       36.25       32.93     16.61 o 
  -4   7   2        5.32      -10.52     10.52 o 
  -3   7   2      386.18      429.53     19.78 o 
  -2   7   2      303.98      320.38     16.18 o 
  -1   7   2    13158.09    12765.23    108.14 o 
   0   7   2      653.70      614.96     14.86 o 
   1   7   2     1204.22     1243.11     19.84 o 
   2   7   2      510.91      504.27     15.56 o 
   3   7   2      281.62      369.36     16.96 o 
   4   7   2        0.32        6.83     11.02 o 
   5   7   2       18.46       15.10     17.18 o 
   6   7   2       10.34       13.62     20.52 o 
   7   7   2       11.32       45.08     42.28 o 
  -7   8   2       18.12       27.54     26.56 o 
  -6   8   2       15.30       22.17     21.06 o 
  -5   8   2       37.30       18.48     16.72 o 
  -4   8   2        4.31        9.76     11.37 o 
  -3   8   2      443.38      445.53     20.59 o 
  -2   8   2     2685.58     2714.08     37.92 o 
  -1   8   2      431.92      441.52     14.42 o 
   0   8   2       80.45       91.76      9.98 o 
   1   8   2     3181.77     3084.48     35.59 o 
   2   8   2        7.14        2.69      7.11 o 
   3   8   2       13.11       17.60      9.21 o 
   4   8   2      228.78      218.67     18.24 o 
   5   8   2      182.10      161.73     23.69 o 
   6   8   2        5.42       27.78     20.82 o 
   7   8   2       96.07      120.22     30.53 o 
  -6   9   2      880.05      920.66     49.45 o 
  -5   9   2       68.52       79.55     21.79 o 
  -4   9   2       51.77       59.39     13.97 o 
  -3   9   2       10.17       23.01     11.24 o 
  -2   9   2        0.01        3.14      7.95 o 
  -1   9   2      527.81      538.76     16.41 o 
   0   9   2     1101.23     1063.52     20.70 o 
   1   9   2       73.80       95.75      7.97 o 
   2   9   2       42.82       36.53      8.66 o 
   3   9   2       64.55       49.29     10.72 o 
   4   9   2        0.75       12.70     12.91 o 
   5   9   2       53.57       67.18     20.39 o 
   6   9   2        0.42        2.39     21.60 o 
  -6  10   2       64.18       62.07     29.77 o 
  -5  10   2      152.90      116.07     23.95 o 
  -4  10   2       10.81       11.27     14.25 o 
  -3  10   2      288.89      301.27     23.71 o 
  -2  10   2      470.73      507.05     21.83 o 
  -1  10   2      912.65      916.46     24.16 o 
   0  10   2      665.03      707.72     21.41 o 
   1  10   2       26.26       25.36      8.53 o 
   2  10   2        8.07       10.65      8.37 o 
   3  10   2      175.52      184.55     15.02 o 
   4  10   2       12.64        4.90     12.89 o 
   5  10   2        0.46      -12.13     18.67 o 
   6  10   2       17.22       -2.69     30.60 o 
  -6  11   2       15.82       34.96     31.07 o 
  -5  11   2       66.15       58.21     23.49 o 
  -4  11   2        2.35       -4.89     15.00 o 
  -3  11   2       11.19       22.28     12.69 o 
  -2  11   2      158.94      193.86     17.82 o 
  -1  11   2      522.31      608.09     25.82 o 
   0  11   2      312.96      290.56     20.59 o 
   1  11   2       89.23       87.46     12.98 o 
   2  11   2       56.98       53.75     12.78 o 
   3  11   2       11.90       -6.38     12.85 o 
   4  11   2      187.99      211.39     24.41 o 
   5  11   2       13.55       46.79     28.74 o 
   6  11   2       19.13       23.29     29.72 o 
  -5  12   2      121.37       98.52     36.86 o 
  -4  12   2       12.20       -0.15     19.37 o 
  -3  12   2      141.50      132.20     21.94 o 
  -2  12   2     1318.28     1377.26     44.24 o 
  -1  12   2      288.63      322.51     30.58 o 
   0  12   2      108.93      114.21     15.16 o 
   1  12   2      234.62      280.11     22.66 o 
   2  12   2      205.62      257.78     20.79 o 
   3  12   2       20.42       15.52     15.50 o 
   4  12   2        0.52        3.09     18.09 o 
   5  12   2      100.68       75.04     38.86 o 
  -5  13   2       18.02      -39.05     39.05 o 
  -4  13   2        0.77       -0.08     17.93 o 
  -3  13   2      184.52      164.62     23.86 o 
  -2  13   2      212.44      203.19     24.04 o 
  -1  13   2      218.19      245.36     19.89 o 
   0  13   2      261.09      239.75     19.69 o 
   1  13   2      307.45      328.47     24.22 o 
   2  13   2      165.58      183.59     19.44 o 
   3  13   2       26.15       15.57     16.20 o 
   4  13   2        0.95        9.90     19.45 o 
   5  13   2        4.55       49.35     38.12 o 
  -5  14   2       81.22       55.79     47.42 o 
  -4  14   2       63.07       55.36     23.89 o 
  -3  14   2       32.55       30.78     18.55 o 
  -2  14   2       54.51       65.62     29.98 o 
  -1  14   2      249.68      247.08     22.13 o 
   0  14   2      142.48      150.08     18.40 o 
   1  14   2       13.84       10.89     14.14 o 
   2  14   2      122.43      140.89     18.64 o 
   3  14   2        1.01      -15.54     15.54 o 
   4  14   2       19.10       -0.98     21.14 o 
   5  14   2       25.11       31.10     38.86 o 
  -4  15   2       45.10       -5.57     25.67 o 
  -3  15   2        0.18      -17.93     17.93 o 
  -2  15   2        4.66      -10.30     17.05 o 
  -1  15   2      372.50      419.60     27.26 o 
   0  15   2       27.43       24.16     15.77 o 
   1  15   2      224.20      226.47     23.78 o 
   2  15   2       24.46       22.41     17.26 o 
   3  15   2        0.49       12.58     18.92 o 
   4  15   2        2.47       20.23     23.45 o 
  -3  16   2       10.01       54.68     25.71 o 
  -2  16   2      303.74      270.73     27.09 o 
  -1  16   2      165.32      221.42     33.65 o 
   0  16   2       20.84       22.59     17.40 o 
   1  16   2       49.36       71.39     18.47 o 
   2  16   2      112.24       93.51     21.08 o 
   3  16   2        5.21      -18.73     18.73 o 
  -2  17   2        0.68      -12.61     22.15 o 
  -1  17   2      106.16      125.10     22.95 o 
   0  17   2        6.27        1.29     17.71 o 
   1  17   2       17.62       48.84     20.17 o 
   2  17   2       61.19       65.59     24.11 o 
  -1  18   2       75.34       41.19     23.62 o 
   0  18   2       44.57       32.44     23.31 o 
   1  18   2        1.38      -18.60     18.60 o 
  -7   1   3       12.29      -22.02     22.02 o 
  -6   1   3       18.52       35.06     20.67 o 
  -5   1   3      442.43      424.21     30.31 o 
  -4   1   3        7.57        6.60      7.50 o 
  -3   1   3      987.75     1026.96     22.79 o 
  -2   1   3      180.78      190.46     11.92 o 
  -1   1   3     9222.36     9230.10     86.79 o 
   0   1   3      591.02      549.16     11.03 o 
   1   1   3     6778.53     6773.85     65.68 o 
   2   1   3      113.36      128.72     13.03 o 
   3   1   3     1891.08     1933.34     46.29 o 
   4   1   3       25.71       80.39     16.73 o 
   5   1   3      131.45      181.93     28.59 o 
   6   1   3      646.66      732.29     45.92 o 
   7   1   3      106.32      131.51     33.69 o 
  -7   2   3        9.09       21.41     23.88 o 
  -6   2   3      294.69      253.23     33.82 o 
  -5   2   3      190.68      194.81     34.90 o 
  -4   2   3        2.05       -3.15      7.43 o 
  -3   2   3     5105.29     5793.59     68.04 o 
  -2   2   3     2530.01     2531.12     32.35 o 
  -1   2   3     9343.40     8950.85     94.21 o 
   0   2   3     5761.26     5256.85     55.56 o 
   1   2   3    18174.45    18463.65    167.35 o 
   2   2   3      752.16      735.46     23.08 o 
   3   2   3      836.98      853.03     28.00 o 
   4   2   3        6.50       10.85     12.42 o 
   5   2   3       62.41      114.42     27.78 o 
   6   2   3      249.92      218.35     31.60 o 
   7   2   3       50.60       71.15     27.85 o 
  -7   3   3      154.17      191.15     45.92 o 
  -6   3   3      974.67      887.62     46.67 o 
  -5   3   3      172.32      173.85     25.37 o 
  -4   3   3       38.79       32.59     11.85 o 
  -3   3   3     3831.49     4059.33     49.72 o 
  -2   3   3      996.49      973.87     19.32 o 
  -1   3   3    10732.65     9966.73    129.12 o 
   0   3   3     2860.62     2742.38     40.15 o 
   1   3   3    19757.58    19050.97    160.53 o 
   2   3   3      114.51      135.43      7.90 o 
   3   3   3      111.22      134.72     10.68 o 
   4   3   3      450.07      478.45     20.37 o 
   5   3   3        0.60      -11.79     16.23 o 
   6   3   3     1427.16     1330.00     60.40 o 
   7   3   3      518.66      606.29     52.22 o 
  -7   4   3       72.12       79.37     27.86 o 
  -6   4   3      146.55      187.12     31.87 o 
  -5   4   3       65.04      105.71     32.53 o 
  -4   4   3      159.61      130.02     13.77 o 
  -3   4   3      438.99      505.04     16.99 o 
  -2   4   3      115.77      113.29     10.36 o 
  -1   4   3     1999.94     1941.48     24.88 o 
   0   4   3     3214.48     3083.49     39.01 o 
   1   4   3     7390.52     7138.24     67.17 o 
   2   4   3     2551.13     2489.86     29.68 o 
   3   4   3       47.07       35.64      7.43 o 
   4   4   3       57.95       46.13     10.64 o 
   5   4   3       14.74        2.15     18.20 o 
   6   4   3      117.12       82.35     25.37 o 
   7   4   3       26.38       -5.66     25.04 o 
  -7   5   3       15.91       67.48     26.69 o 
  -6   5   3      888.91      935.12     47.08 o 
  -5   5   3        7.16      -14.40     14.40 o 
  -4   5   3       82.91       96.55     11.69 o 
  -3   5   3      635.20      634.33     23.04 o 
  -2   5   3      265.65      261.57     14.76 o 
  -1   5   3     1464.32     1425.62     23.44 o 
   0   5   3     3033.48     2856.70     38.48 o 
   1   5   3      146.40      173.81     10.31 o 
   2   5   3      438.90      489.60     14.10 o 
   3   5   3     1888.31     1940.18     30.72 o 
   4   5   3        1.91       11.64      9.58 o 
   5   5   3      434.06      437.77     33.14 o 
   6   5   3       24.46       -7.38     23.35 o 
   7   5   3       42.76       82.47     38.65 o 
  -7   6   3        7.42      -20.44     22.39 o 
  -6   6   3      394.41      399.64     79.72 o 
  -5   6   3      134.60      165.03     21.58 o 
  -4   6   3        2.89       12.56     10.17 o 
  -3   6   3     1063.02     1187.56     28.01 o 
  -2   6   3     3647.85     3554.80     47.43 o 
  -1   6   3     1637.01     1512.06     27.01 o 
   0   6   3      100.54      108.64      6.01 o 
   1   6   3     2276.89     2277.81     30.41 o 
   2   6   3      587.02      587.30     15.67 o 
   3   6   3       15.79       35.48     10.46 o 
   4   6   3      112.39      131.34     14.70 o 
   5   6   3       16.96        9.45     17.58 o 
   6   6   3        2.98       24.36     23.51 o 
   7   6   3       46.45       25.25     27.05 o 
  -7   7   3       43.05       32.34     24.89 o 
  -6   7   3      642.81      540.10     41.64 o 
  -5   7   3      155.09      154.04     21.25 o 
  -4   7   3       15.77        8.58     10.07 o 
  -3   7   3     1435.09     1458.76     31.92 o 
  -2   7   3      370.15      346.01     16.25 o 
  -1   7   3      707.44      693.89     16.04 o 
   0   7   3        2.71        5.84      5.84 o 
   1   7   3     4101.16     3917.72     45.09 o 
   2   7   3       48.14       37.98      7.80 o 
   3   7   3        7.94        6.20     11.07 o 
   4   7   3      221.02      218.78     17.62 o 
   5   7   3       14.33      -20.42     20.42 o 
   6   7   3      337.58      379.74     35.27 o 
   7   7   3      257.05      259.47     38.05 o 
  -7   8   3       56.71       57.29     59.98 o 
  -6   8   3      255.70      290.11     42.68 o 
  -5   8   3      107.61      126.51     20.88 o 
  -4   8   3       39.11       35.97     13.12 o 
  -3   8   3        7.48        2.90      9.97 o 
  -2   8   3       46.79       61.24      9.03 o 
  -1   8   3        1.87       11.11      6.76 o 
   0   8   3      428.79      437.39     12.23 o 
   1   8   3     2043.18     2105.87     27.70 o 
   2   8   3      800.34      757.82     18.78 o 
   3   8   3      345.78      340.15     15.96 o 
   4   8   3        1.19       26.62     11.71 o 
   5   8   3      139.65      115.82     22.45 o 
   6   8   3       48.18        7.82     22.33 o 
   7   8   3       86.89       52.72     48.30 o 
  -6   9   3       50.75       47.32     24.14 o 
  -5   9   3       35.56       71.68     21.69 o 
  -4   9   3      158.81      174.94     19.33 o 
  -3   9   3      663.68      695.13     27.61 o 
  -2   9   3      163.92      198.24     17.05 o 
  -1   9   3      457.83      444.88     17.48 o 
   0   9   3     1513.53     1485.73     33.06 o 
   1   9   3       33.69       31.76      6.48 o 
   2   9   3      994.11     1006.33     22.53 o 
   3   9   3      233.13      237.50     14.64 o 
   4   9   3        7.62        6.55     12.19 o 
   5   9   3      227.94      197.67     25.62 o 
   6   9   3        3.45        1.96     22.33 o 
  -6  10   3       80.03       82.35     31.96 o 
  -5  10   3      221.50      244.63     38.41 o 
  -4  10   3        5.34       27.54     14.66 o 
  -3  10   3      218.60      234.30     17.90 o 
  -2  10   3      563.96      595.69     21.27 o 
  -1  10   3      239.40      218.77     14.77 o 
   0  10   3       11.07       12.10      8.30 o 
   1  10   3        2.83       -7.85      7.85 o 
   2  10   3       27.55       34.09      8.83 o 
   3  10   3        0.48       13.37      9.70 o 
   4  10   3       29.11       17.43     17.78 o 
   5  10   3       29.25       30.10     19.66 o 
   6  10   3        0.02      -10.77     22.55 o 
  -6  11   3      150.27      121.56     39.30 o 
  -5  11   3        4.46       32.36     29.98 o 
  -4  11   3       50.83       45.14     17.14 o 
  -3  11   3       12.89        4.08     13.31 o 
  -2  11   3        0.37       26.87      9.91 o 
  -1  11   3        8.80       11.68     12.88 o 
   0  11   3       65.72       74.54     14.30 o 
   1  11   3      897.19      875.59     27.67 o 
   2  11   3       41.88       23.21     11.57 o 
   3  11   3      155.85      151.65     21.77 o 
   4  11   3        2.92       -2.95     16.30 o 
   5  11   3       56.40       34.30     34.57 o 
   6  11   3        0.01       10.21     47.12 o 
  -5  12   3      583.48      630.04     58.16 o 
  -4  12   3       27.20        5.03     24.32 o 
  -3  12   3       17.94       29.83     15.81 o 
  -2  12   3       30.52       40.49     16.96 o 
  -1  12   3        7.72       17.28     13.03 o 
   0  12   3       13.66       33.84     14.26 o 
   1  12   3      491.98      497.85     23.98 o 
   2  12   3       18.46       29.00     13.07 o 
   3  12   3      426.41      439.96     36.48 o 
   4  12   3       67.93       86.22     25.77 o 
   5  12   3       66.51       52.40     35.50 o 
  -5  13   3       27.89      -27.90     36.26 o 
  -4  13   3        0.44       -5.58     20.19 o 
  -3  13   3      140.19      152.66     23.92 o 
  -2  13   3      347.41      324.99     28.73 o 
  -1  13   3      445.20      434.68     29.44 o 
   0  13   3      376.25      359.71     24.53 o 
   1  13   3      275.18      317.22     21.82 o 
   2  13   3        5.86       24.04     18.71 o 
   3  13   3        1.48        7.76     14.68 o 
   4  13   3       16.39       27.28     24.96 o 
   5  13   3       71.67       36.61    115.77 o 
  -5  14   3       27.57       36.26     53.00 o 
  -4  14   3      117.42       94.90     26.98 o 
  -3  14   3       86.52       81.48     23.19 o 
  -2  14   3      143.45      123.27     28.99 o 
  -1  14   3        1.08        1.45     15.47 o 
   0  14   3        1.04      -13.96     13.96 o 
   1  14   3       95.73       78.22     16.94 o 
   2  14   3      264.10      296.91     23.53 o 
   3  14   3      108.68       65.58     20.23 o 
   4  14   3       47.00       37.45     23.29 o 
  -4  15   3       76.78       54.32     29.86 o 
  -3  15   3       15.17       17.39     20.78 o 
  -2  15   3       16.23        1.60     17.42 o 
  -1  15   3        1.49        7.74     16.77 o 
   0  15   3       32.35       32.11     17.05 o 
   1  15   3        2.18        6.67     15.77 o 
   2  15   3       18.93       12.35     19.58 o 
   3  15   3      103.43      103.71     22.03 o 
   4  15   3       52.00       67.16     25.99 o 
  -3  16   3       20.54       29.80     24.36 o 
  -2  16   3      138.86      140.41     23.70 o 
  -1  16   3        9.36       31.15     19.38 o 
   0  16   3        1.57       27.07     16.89 o 
   1  16   3       73.34       57.25     18.41 o 
   2  16   3        2.41        5.14     16.97 o 
   3  16   3       25.46       42.54     20.94 o 
  -2  17   3       36.30       39.80     24.26 o 
  -1  17   3       89.86      107.90     23.31 o 
   0  17   3       67.87       87.96     22.79 o 
   1  17   3       86.52      110.51     21.56 o 
   2  17   3      152.72      109.25     23.58 o 
  -1  18   3       10.67       18.17     24.68 o 
   0  18   3       15.56       29.46     22.32 o 
   1  18   3      107.49       60.93     23.14 o 
  -7   0   4      246.36      239.83     48.09 o 
  -6   0   4       70.25       56.30     31.44 o 
  -5   0   4       10.62        1.94     34.87 o 
  -4   0   4     1542.33     1535.01     43.01 o 
  -3   0   4      725.95      714.16     27.55 o 
  -2   0   4     3523.82     3291.63     58.47 o 
  -1   0   4     1736.62     1811.97     32.38 o 
   0   0   4      883.92      820.70     19.20 o 
   1   0   4      848.52      823.06     18.65 o 
   2   0   4     2407.23     2358.42     52.01 o 
   3   0   4     1664.96     1700.80     59.08 o 
   4   0   4      648.31      700.47     66.95 o 
   5   0   4      624.96      656.95     52.28 o 
   6   0   4     1986.93     2076.92     96.44 o 
   7   0   4       90.22      101.35     89.27 o 
  -7   1   4       18.50       -7.09     22.51 o 
  -6   1   4      204.80      212.53     35.18 o 
  -5   1   4       60.63       95.22     19.53 o 
  -4   1   4        1.02       -6.04      8.87 o 
  -3   1   4       60.65       63.75      9.16 o 
  -2   1   4      192.85      198.13     12.08 o 
  -1   1   4        2.81        3.99      5.12 o 
   0   1   4      524.85      507.17     10.42 o 
   1   1   4     6109.21     6180.91     61.34 o 
   2   1   4      831.65      932.78     24.79 o 
   3   1   4      106.09      119.64     15.31 o 
   4   1   4     1269.41     1209.83     40.46 o 
   5   1   4       57.01       34.91     17.97 o 
   6   1   4        0.08       11.61     22.82 o 
   7   1   4      478.26      497.31     90.19 o 
  -7   2   4       10.13        5.54     23.38 o 
  -6   2   4       87.49       81.39     23.25 o 
  -5   2   4        2.47      -14.22     14.22 o 
  -4   2   4      122.35      167.77     14.55 o 
  -3   2   4      188.84      212.30     13.86 o 
  -2   2   4      679.69      713.22     17.18 o 
  -1   2   4     1085.35      941.99     16.92 o 
   0   2   4      110.63       99.54      6.65 o 
   1   2   4     1605.48     1479.87     21.62 o 
   2   2   4     5296.93     5444.55     67.72 o 
   3   2   4      318.32      360.40     24.32 o 
   4   2   4        7.01       20.41     12.94 o 
   5   2   4      224.85      257.26     27.99 o 
   6   2   4      288.61      352.01     37.13 o 
   7   2   4       10.80       22.30     24.96 o 
  -7   3   4       22.73       16.14     25.00 o 
  -6   3   4        4.84       12.37     20.88 o 
  -5   3   4      211.08      263.56     40.67 o 
  -4   3   4       97.39       98.44     12.12 o 
  -3   3   4       11.67        4.18      9.03 o 
  -2   3   4      607.99      613.94     16.19 o 
  -1   3   4    15524.87    14799.65    132.54 o 
   0   3   4        9.69       13.55      6.04 o 
   1   3   4      185.92      184.58     11.06 o 
   2   3   4      390.75      391.25     12.43 o 
   3   3   4        7.17       17.23      7.46 o 
   4   3   4     1705.86     1767.57     44.25 o 
   5   3   4      459.28      543.34     35.69 o 
   6   3   4       44.78       26.84     24.06 o 
   7   3   4     1049.18      915.92     55.17 o 
  -7   4   4      123.91      132.69     36.64 o 
  -6   4   4       25.47        8.04     21.74 o 
  -5   4   4      172.46      180.42     26.57 o 
  -4   4   4      679.00      672.97     22.71 o 
  -3   4   4       23.31        5.79      8.96 o 
  -2   4   4      953.96      899.94     21.29 o 
  -1   4   4       58.30       44.82      6.67 o 
   0   4   4      586.74      580.60     15.60 o 
   1   4   4     7774.88     7397.52     88.21 o 
   2   4   4     1036.94     1043.75     37.23 o 
   3   4   4      373.65      364.28     13.33 o 
   4   4   4       87.17       93.99     13.72 o 
   5   4   4      358.70      307.70     27.60 o 
   6   4   4      809.40      771.81     47.83 o 
   7   4   4        6.09       28.13     25.82 o 
  -7   5   4        2.25      -29.39     29.39 o 
  -6   5   4      237.44      266.52     37.08 o 
  -5   5   4        0.02       11.68     16.78 o 
  -4   5   4       30.42       36.56     10.27 o 
  -3   5   4       20.76       30.00      9.03 o 
  -2   5   4     4598.94     4643.83     56.14 o 
  -1   5   4       76.48       82.24      7.46 o 
   0   5   4     5428.16     4999.55     59.89 o 
   1   5   4     9966.02     9444.26     94.13 o 
   2   5   4     1349.55     1407.52     24.32 o 
   3   5   4      215.61      208.82     12.13 o 
   4   5   4       28.17       13.31     11.44 o 
   5   5   4       78.03       75.37     19.39 o 
   6   5   4        0.01       28.84     33.82 o 
   7   5   4       41.17       59.25     28.42 o 
  -7   6   4        3.38       43.24     28.99 o 
  -6   6   4       67.83       63.09     23.32 o 
  -5   6   4       30.09      -13.28     15.23 o 
  -4   6   4       38.50       29.62     15.23 o 
  -3   6   4      174.12      195.79     14.83 o 
  -2   6   4     2159.25     2258.50     35.47 o 
  -1   6   4     3944.51     3584.85     50.07 o 
   0   6   4      108.70      118.78      9.41 o 
   1   6   4     1031.32      972.17     19.38 o 
   2   6   4     3238.67     3342.09     42.47 o 
   3   6   4      159.44      174.25     11.13 o 
   4   6   4       19.41       12.18     17.05 o 
   5   6   4      324.27      327.70     29.12 o 
   6   6   4      625.67      621.12     41.48 o 
   7   6   4       12.77       24.86     31.00 o 
  -7   7   4       45.62       71.09     32.83 o 
  -6   7   4       72.18       89.59     26.57 o 
  -5   7   4      334.19      345.97     27.35 o 
  -4   7   4       70.49       86.43     21.15 o 
  -3   7   4      286.66      285.32     17.33 o 
  -2   7   4      630.96      645.04     18.25 o 
  -1   7   4     3832.05     3423.76     93.28 o 
   0   7   4       72.82       82.16     10.40 o 
   1   7   4      872.00      864.57     19.93 o 
   2   7   4     1321.84     1323.22     25.32 o 
   3   7   4       64.98       81.49      9.28 o 
   4   7   4       40.49       34.02     13.09 o 
   5   7   4      757.08      762.66     39.28 o 
   6   7   4      356.24      432.23     51.34 o 
   7   7   4      158.20      179.29     35.56 o 
  -7   8   4       10.97       10.86     36.10 o 
  -6   8   4        0.76       28.69     21.94 o 
  -5   8   4       54.80       54.58     18.65 o 
  -4   8   4       27.20       22.12     13.82 o 
  -3   8   4        0.14       -9.45      9.45 o 
  -2   8   4       14.45        9.63      8.09 o 
  -1   8   4      750.20      688.69     23.96 o 
   0   8   4       60.67       57.97      9.11 o 
   1   8   4     3671.00     3622.75     39.97 o 
   2   8   4      402.05      407.26     15.51 o 
   3   8   4      288.04      281.11     15.26 o 
   4   8   4      243.77      277.27     19.62 o 
   5   8   4       32.89       13.09     18.42 o 
   6   8   4       35.40       42.51     32.85 o 
  -6   9   4        0.93      -26.08     26.08 o 
  -5   9   4       95.78       71.05     24.56 o 
  -4   9   4      387.41      411.02     32.54 o 
  -3   9   4      183.92      212.11     20.10 o 
  -2   9   4     4044.54     4010.07     55.47 o 
  -1   9   4      771.46      762.72     23.75 o 
   0   9   4      460.10      509.29     18.62 o 
   1   9   4     2656.70     2595.48     36.10 o 
   2   9   4     3585.74     3561.60     44.55 o 
   3   9   4     1009.19     1022.63     24.30 o 
   4   9   4        8.51        1.94     11.76 o 
   5   9   4      172.15      161.01     24.99 o 
   6   9   4       98.51       89.37     25.65 o 
  -6  10   4       17.47      -15.98     50.21 o 
  -5  10   4       61.61       37.35     25.85 o 
  -4  10   4       38.81       30.77     16.73 o 
  -3  10   4        0.72      -10.70     10.70 o 
  -2  10   4      373.33      354.94     18.36 o 
  -1  10   4     1379.98     1381.56     32.61 o 
   0  10   4      112.90       94.59     11.04 o 
   1  10   4      327.25      358.30     17.83 o 
   2  10   4       92.29      101.23     11.88 o 
   3  10   4       64.91       66.65     11.16 o 
   4  10   4        5.61        3.47     13.34 o 
   5  10   4        0.60       40.14     23.54 o 
   6  10   4      110.09      121.81     30.33 o 
  -6  11   4       19.85      -39.05     39.05 o 
  -5  11   4       92.26       77.39     27.28 o 
  -4  11   4       36.87       34.15     15.03 o 
  -3  11   4       86.66       71.28     14.36 o 
  -2  11   4        8.03       37.32     12.17 o 
  -1  11   4      169.38      181.10     16.14 o 
   0  11   4       12.93        1.12     12.16 o 
   1  11   4      808.49      814.23     29.84 o 
   2  11   4       68.81       80.66     13.41 o 
   3  11   4      126.03      130.49     15.89 o 
   4  11   4      740.08      783.12     38.52 o 
   5  11   4       98.17       40.63     36.64 o 
   6  11   4      255.37      162.87     38.38 o 
  -5  12   4       96.41      107.96     36.45 o 
  -4  12   4      180.04      173.11     22.85 o 
  -3  12   4        9.63       -7.20     15.01 o 
  -2  12   4       60.70       48.45     17.10 o 
  -1  12   4      164.27      159.60     20.04 o 
   0  12   4      101.21       94.27     17.24 o 
   1  12   4      264.11      271.40     19.75 o 
   2  12   4      247.72      286.14     20.69 o 
   3  12   4     1241.97     1255.53     36.01 o 
   4  12   4      460.30      452.61     34.46 o 
   5  12   4        2.29       38.82     34.05 o 
  -5  13   4      116.01       94.85     50.21 o 
  -4  13   4      295.75      339.21     79.29 o 
  -3  13   4       87.69       93.60     23.76 o 
  -2  13   4      420.22      452.26     33.92 o 
  -1  13   4      209.53      202.78     23.34 o 
   0  13   4       40.75       61.22     21.74 o 
   1  13   4      271.07      271.15     22.87 o 
   2  13   4      601.30      696.25     29.71 o 
   3  13   4      377.79      390.25     25.32 o 
   4  13   4       52.85       30.94     21.45 o 
   5  13   4        8.71       44.98     38.14 o 
  -5  14   4       67.90       94.85     55.79 o 
  -4  14   4        2.26       21.76     38.66 o 
  -3  14   4        4.24       48.45     26.17 o 
  -2  14   4        8.81       -6.70     19.41 o 
  -1  14   4      118.31      128.64     21.80 o 
   0  14   4      146.53      169.60     18.76 o 
   1  14   4      182.08      191.98     19.84 o 
   2  14   4      168.24      176.09     20.59 o 
   3  14   4       36.52       40.85     19.75 o 
   4  14   4       45.33       28.97     23.15 o 
  -4  15   4       61.54       26.03     25.66 o 
  -3  15   4       66.15       60.32     28.30 o 
  -2  15   4       25.95        4.67     17.36 o 
  -1  15   4      237.57      220.40     32.36 o 
   0  15   4        0.15      -16.20     16.20 o 
   1  15   4      197.34      150.73     20.55 o 
   2  15   4       24.13       15.85     16.86 o 
   3  15   4      174.91      169.24     21.94 o 
   4  15   4      169.04      158.58     30.02 o 
  -3  16   4        0.92       34.67     27.22 o 
  -2  16   4       82.84       95.82     24.51 o 
  -1  16   4        0.00      -17.54     17.54 o 
   0  16   4       25.45       14.91     18.14 o 
   1  16   4       53.24       10.47     17.06 o 
   2  16   4       97.75       57.63     19.78 o 
   3  16   4      367.40      392.73     43.46 o 
  -2  17   4       37.52       52.19     25.05 o 
  -1  17   4       19.35      -20.48     20.48 o 
   0  17   4        0.59       -8.42     23.71 o 
   1  17   4       72.40       64.01     20.83 o 
   2  17   4        1.33       13.46     20.52 o 
  -1  18   4        0.39      -15.08     22.19 o 
   0  18   4        8.80        7.54     25.05 o 
   1  18   4        3.90        4.39     21.63 o 
  -7   1   5        7.65       17.37     30.20 o 
  -6   1   5      251.83      303.42     37.45 o 
  -5   1   5        9.70       19.47     15.08 o 
  -4   1   5        6.29       -3.02      8.17 o 
  -3   1   5     2118.86     2058.32     33.63 o 
  -2   1   5      513.48      482.66     15.67 o 
  -1   1   5     1522.60     1473.31     20.83 o 
   0   1   5       27.47       15.77      3.85 o 
   1   1   5     1653.02     1647.90     23.13 o 
   2   1   5      501.52      575.29     20.55 o 
   3   1   5      366.57      385.88     20.99 o 
   4   1   5      438.55      456.52     30.48 o 
   5   1   5      559.21      539.16     35.03 o 
   6   1   5       30.88       54.73     23.22 o 
   7   1   5      151.90      126.99     32.76 o 
  -7   2   5      102.51       80.45     27.84 o 
  -6   2   5       20.35       15.12     20.54 o 
  -5   2   5        2.14       10.44     15.42 o 
  -4   2   5        3.00        4.23      8.48 o 
  -3   2   5      822.13      825.27     21.28 o 
  -2   2   5      270.66      329.22     13.97 o 
  -1   2   5     3590.36     3541.95     34.00 o 
   0   2   5      490.79      457.45     10.21 o 
   1   2   5     6254.21     5983.60     61.23 o 
   2   2   5     1153.86     1264.57     22.21 o 
   3   2   5        4.03        2.50     10.15 o 
   4   2   5     1374.93     1440.20     40.17 o 
   5   2   5     1061.34     1084.97     45.06 o 
   6   2   5      349.51      385.28     38.97 o 
   7   2   5      468.91      494.91     48.90 o 
  -7   3   5       94.66      105.51     28.44 o 
  -6   3   5      253.23      233.51     28.94 o 
  -5   3   5        4.36      -10.36     14.35 o 
  -4   3   5      494.01      398.72     18.89 o 
  -3   3   5     2198.51     2303.46     37.37 o 
  -2   3   5      514.37      527.29     15.16 o 
  -1   3   5     3801.80     3595.57     37.77 o 
   0   3   5     4900.83     4568.02     59.19 o 
   1   3   5       18.45       20.29      7.16 o 
   2   3   5       43.77       54.27      8.12 o 
   3   3   5      153.50      144.26     13.08 o 
   4   3   5      235.43      287.58     22.35 o 
   5   3   5     1199.52     1069.54     61.60 o 
   6   3   5      243.79      257.59     33.05 o 
   7   3   5       34.76        9.20     24.94 o 
  -7   4   5      272.27      279.37     46.99 o 
  -6   4   5      112.81      111.74     23.72 o 
  -5   4   5       16.39       -6.60     15.73 o 
  -4   4   5       37.53       49.16     10.98 o 
  -3   4   5      277.80      269.60     14.65 o 
  -2   4   5     5135.00     4962.48     58.38 o 
  -1   4   5       13.31       16.81      6.06 o 
   0   4   5     7209.07     6843.37     76.17 o 
   1   4   5     2363.36     2330.66     31.83 o 
   2   4   5      201.99      223.02     13.42 o 
   3   4   5       69.98       59.49      8.35 o 
   4   4   5      548.99      498.47     26.83 o 
   5   4   5      242.71      298.58     27.66 o 
   6   4   5       24.01       49.70     24.50 o 
   7   4   5        0.78      -20.69     25.65 o 
  -7   5   5        1.69       15.34     25.09 o 
  -6   5   5      109.85      123.16     25.95 o 
  -5   5   5       67.89       30.81     22.15 o 
  -4   5   5        1.74       -3.98      8.98 o 
  -3   5   5      278.23      264.84     14.77 o 
  -2   5   5     5173.97     5157.37     61.45 o 
  -1   5   5       81.45      105.07      7.93 o 
   0   5   5        3.71       10.08      6.84 o 
   1   5   5      135.28      124.22      9.58 o 
   2   5   5     6008.99     6230.29     65.03 o 
   3   5   5       25.50       40.58      7.56 o 
   4   5   5     1067.91     1047.34     36.40 o 
   5   5   5      397.95      387.15     30.09 o 
   6   5   5       11.05       24.74     24.98 o 
   7   5   5       24.22       38.99     29.80 o 
  -7   6   5        9.38        0.04     31.64 o 
  -6   6   5      146.20      184.10     31.01 o 
  -5   6   5      350.06      346.86     29.58 o 
  -4   6   5        7.16        0.39      9.25 o 
  -3   6   5      562.31      502.14     24.95 o 
  -2   6   5     2054.75     2052.15     31.40 o 
  -1   6   5     2295.11     2231.47     40.06 o 
   0   6   5      775.41      734.32     19.78 o 
   1   6   5      115.47      111.56      9.27 o 
   2   6   5      124.26      146.28     10.58 o 
   3   6   5     1526.01     1568.66     25.76 o 
   4   6   5        0.12        0.09     19.52 o 
   5   6   5       24.51       43.69     19.01 o 
   6   6   5       63.23       57.75     23.79 o 
   7   6   5       36.11       68.51     29.27 o 
  -7   7   5      126.27      106.20     65.71 o 
  -6   7   5      120.45       88.21     25.32 o 
  -5   7   5       55.58       39.76     21.97 o 
  -4   7   5      161.64      161.53     15.15 o 
  -3   7   5      252.80      272.36     18.92 o 
  -2   7   5       50.66       64.35      9.77 o 
  -1   7   5       73.70       72.11      7.42 o 
   0   7   5     2038.20     1883.83     33.23 o 
   1   7   5     1210.63     1257.33     22.70 o 
   2   7   5     4163.02     4193.35     50.97 o 
   3   7   5     2115.87     2077.88     31.83 o 
   4   7   5      909.32      939.02     32.97 o 
   5   7   5      466.36      432.73     32.38 o 
   6   7   5      188.49      183.89     28.55 o 
   7   7   5        0.10       21.94     28.72 o 
  -7   8   5       99.97       52.93     37.59 o 
  -6   8   5      135.47       97.64     38.86 o 
  -5   8   5       40.02       38.48     15.62 o 
  -4   8   5      112.36      100.75     13.24 o 
  -3   8   5       16.29       17.91     10.35 o 
  -2   8   5     1667.06     1660.43     29.17 o 
  -1   8   5      409.05      388.37     17.55 o 
   0   8   5      705.96      680.69     20.85 o 
   1   8   5       84.30       72.26      8.47 o 
   2   8   5     2143.45     2243.04     35.18 o 
   3   8   5      108.84      124.41     12.55 o 
   4   8   5      174.46      209.00     21.09 o 
   5   8   5       30.84       33.70     19.90 o 
   6   8   5        0.09        5.97     21.77 o 
  -6   9   5       65.68       38.89     51.61 o 
  -5   9   5       33.32       29.47     20.02 o 
  -4   9   5      353.61      388.97     25.70 o 
  -3   9   5       12.87       18.46     12.06 o 
  -2   9   5     1659.65     1763.60     33.63 o 
  -1   9   5        0.76        8.88      9.01 o 
   0   9   5      924.46      978.78     24.26 o 
   1   9   5      112.55      100.62     10.45 o 
   2   9   5     1148.30     1175.21     26.54 o 
   3   9   5        3.60        7.53      9.04 o 
   4   9   5     1012.62     1009.51     40.48 o 
   5   9   5      375.12      379.00     43.20 o 
   6   9   5        0.15       -3.48     22.02 o 
  -6  10   5       21.91       81.34     37.32 o 
  -5  10   5      147.39      125.42     24.66 o 
  -4  10   5        2.45       16.44     14.91 o 
  -3  10   5       82.67       89.17     14.18 o 
  -2  10   5      220.73      229.01     15.98 o 
  -1  10   5        5.06        2.08      9.97 o 
   0  10   5       12.74       17.19      9.22 o 
   1  10   5      240.35      263.60     16.52 o 
   2  10   5      606.31      631.63     22.20 o 
   3  10   5      585.06      521.75     20.49 o 
   4  10   5      178.89      158.18     19.13 o 
   5  10   5       71.44       43.69     26.98 o 
   6  10   5      154.78      150.64     28.06 o 
  -6  11   5        0.03        4.27     33.36 o 
  -5  11   5       27.16       46.82     24.98 o 
  -4  11   5       36.94        6.06     14.11 o 
  -3  11   5        0.05       -0.69     12.16 o 
  -2  11   5      161.87      159.46     17.03 o 
  -1  11   5      128.62      140.48     19.63 o 
   0  11   5        0.94       -3.72      9.16 o 
   1  11   5       84.38      131.94     13.95 o 
   2  11   5     2152.04     2167.96     44.39 o 
   3  11   5      358.83      361.33     23.72 o 
   4  11   5       46.50       48.45     20.53 o 
   5  11   5       23.21        9.52     31.99 o 
   6  11   5       40.15       58.21     31.77 o 
  -5  12   5       60.21       94.65     34.57 o 
  -4  12   5       73.56       37.93     19.63 o 
  -3  12   5       12.31       13.59     15.75 o 
  -2  12   5       24.98       22.14     16.56 o 
  -1  12   5       59.79       70.11     16.68 o 
   0  12   5       10.25       19.70     16.11 o 
   1  12   5       56.31       64.00     15.51 o 
   2  12   5      455.17      494.70     25.43 o 
   3  12   5       48.09       65.91     15.25 o 
   4  12   5       37.48       14.65     19.23 o 
   5  12   5        9.16       -7.44     33.48 o 
  -5  13   5        7.01        9.36     30.15 o 
  -4  13   5      122.41      136.93     28.99 o 
  -3  13   5       47.82       29.65     20.11 o 
  -2  13   5        0.35       25.11     17.50 o 
  -1  13   5       92.35      152.97     20.83 o 
   0  13   5      259.52      233.41     23.54 o 
   1  13   5       73.10       77.78     15.66 o 
   2  13   5      136.21      148.34     19.54 o 
   3  13   5       20.50       28.73     15.37 o 
   4  13   5      162.60      164.63     28.60 o 
   5  13   5       16.50       36.62     44.63 o 
  -5  14   5        1.95       24.41     55.79 o 
  -4  14   5       16.88       24.26     25.20 o 
  -3  14   5       44.76       34.95     26.65 o 
  -2  14   5        5.01       30.92     19.85 o 
  -1  14   5       45.11       31.93     18.22 o 
   0  14   5        7.80       28.14     18.05 o 
   1  14   5       68.43       95.79     17.74 o 
   2  14   5       53.99       44.44     16.40 o 
   3  14   5       16.40      -13.19     15.58 o 
   4  14   5        0.07        2.58     24.75 o 
  -4  15   5        0.95        0.47     25.37 o 
  -3  15   5       26.50       -8.42     24.99 o 
  -2  15   5        2.29       12.00     23.18 o 
  -1  15   5      111.19       89.30     22.60 o 
   0  15   5       33.42       26.22     17.47 o 
   1  15   5       53.54       64.93     18.99 o 
   2  15   5      106.00      102.16     19.92 o 
   3  15   5       11.90       20.02     16.90 o 
   4  15   5        5.58       41.84     28.55 o 
  -3  16   5        0.09      -17.92     23.51 o 
  -2  16   5      108.96       90.02     25.57 o 
  -1  16   5      326.47      278.75     30.90 o 
   0  16   5       19.28       -1.22     18.20 o 
   1  16   5       49.62       19.27     18.55 o 
   2  16   5        1.28        3.96     19.41 o 
   3  16   5       25.25       11.97     20.02 o 
  -2  17   5        2.04      -15.49     22.64 o 
  -1  17   5       20.61        9.08     46.71 o 
   0  17   5        0.57       10.60     19.09 o 
   1  17   5        0.00        4.91     20.03 o 
   2  17   5      123.82       48.72     22.06 o 
  -1  18   5        0.01      -14.38     22.10 o 
   0  18   5       11.45       36.18     24.31 o 
   1  18   5        0.96       27.07     28.23 o 
  -7   0   6      582.72      597.03     64.16 o 
  -6   0   6       42.77       72.88     30.83 o 
  -5   0   6        1.84        0.80     20.09 o 
  -4   0   6       49.35       57.16     14.19 o 
  -3   0   6      144.68      171.26     18.51 o 
  -2   0   6      419.41      541.97     43.58 o 
  -1   0   6     6046.32     5601.20     69.47 o 
   0   0   6      537.11      506.60     16.30 o 
   1   0   6     5630.47     5677.07     72.07 o 
   2   0   6      854.65      966.08     33.98 o 
   3   0   6      545.87      564.46     38.12 o 
   4   0   6       24.15       12.33     22.32 o 
   5   0   6        4.06       13.39     24.60 o 
   6   0   6      689.91      697.47    104.61 o 
   7   0   6      128.31      129.99     75.32 o 
  -7   1   6       52.79       29.95     23.27 o 
  -6   1   6       48.83       57.98     20.91 o 
  -5   1   6        0.80        3.20     14.87 o 
  -4   1   6     1155.68     1148.13     27.38 o 
  -3   1   6       32.24       54.88      9.44 o 
  -2   1   6      950.47     1041.76     20.93 o 
  -1   1   6       46.03       52.96      7.32 o 
   0   1   6     1066.73     1000.04     15.35 o 
   1   1   6       29.97       66.30      8.26 o 
   2   1   6       36.01       48.37      8.51 o 
   3   1   6        1.32      -10.15     10.15 o 
   4   1   6      155.72      180.81     31.41 o 
   5   1   6      111.28      130.75     23.32 o 
   6   1   6        5.56       16.43     22.01 o 
   7   1   6        6.98      -24.51     24.51 o 
  -7   2   6      189.07      211.02     51.82 o 
  -6   2   6      294.91      267.41     44.69 o 
  -5   2   6      360.56      392.54     29.66 o 
  -4   2   6      101.31      121.71     12.63 o 
  -3   2   6      184.93      232.33     14.88 o 
  -2   2   6      882.30      926.84     20.90 o 
  -1   2   6      242.10      205.47      8.65 o 
   0   2   6     3507.83     3349.25     56.14 o 
   1   2   6       96.74       95.67      8.62 o 
   2   2   6      430.52      418.04     14.08 o 
   3   2   6      199.35      245.72     19.16 o 
   4   2   6      168.64      138.56     18.50 o 
   5   2   6      152.10      170.32     25.11 o 
   6   2   6       50.31       24.37     23.57 o 
   7   2   6        1.51       -4.30     25.72 o 
  -7   3   6        1.04        3.59     34.45 o 
  -6   3   6        2.48        1.21     19.53 o 
  -5   3   6       50.85       40.99     16.35 o 
  -4   3   6     2510.92     2624.30     50.32 o 
  -3   3   6     1642.27     1639.54     31.06 o 
  -2   3   6      503.27      446.49     14.24 o 
  -1   3   6     1610.03     1578.34     21.61 o 
   0   3   6    11607.90    11045.18    103.45 o 
   1   3   6       19.27        8.65      6.74 o 
   2   3   6      276.44      281.70     13.47 o 
   3   3   6       46.66       52.90     10.45 o 
   4   3   6       24.82       33.12     14.45 o 
   5   3   6      258.50      322.36     28.50 o 
   6   3   6      214.05      221.06     33.51 o 
   7   3   6       23.68       23.09     27.95 o 
  -7   4   6      317.27      367.04     67.30 o 
  -6   4   6       35.38       36.23     23.76 o 
  -5   4   6       74.30       98.00     19.69 o 
  -4   4   6       21.88       12.63      9.63 o 
  -3   4   6      266.11      278.70     14.66 o 
  -2   4   6      132.86      126.97     12.27 o 
  -1   4   6     3149.38     2916.67     33.20 o 
   0   4   6       95.68       96.18      6.84 o 
   1   4   6       35.26       36.17      7.67 o 
   2   4   6     1017.39     1021.05     22.14 o 
   3   4   6     1476.12     1550.89     25.01 o 
   4   4   6      383.66      378.96     25.91 o 
   5   4   6       25.11       21.50     16.56 o 
   6   4   6      514.47      514.43     47.91 o 
   7   4   6       73.82       95.68     31.52 o 
  -7   5   6        7.72       21.62     33.04 o 
  -6   5   6       30.05       13.56     26.57 o 
  -5   5   6      259.65      222.33     24.87 o 
  -4   5   6      332.87      363.21     18.79 o 
  -3   5   6       16.10       12.04      8.32 o 
  -2   5   6     4202.35     4240.06     58.84 o 
  -1   5   6      576.14      544.39     13.20 o 
   0   5   6     2854.41     2711.43     38.72 o 
   1   5   6      347.35      310.92     13.49 o 
   2   5   6       39.71       49.46      9.16 o 
   3   5   6      132.27      147.36     11.26 o 
   4   5   6      404.98      342.23     25.59 o 
   5   5   6      227.27      231.75     26.50 o 
   6   5   6       25.50       -1.75     33.02 o 
   7   5   6       40.06       41.29     27.22 o 
  -7   6   6      339.62      279.95     44.23 o 
  -6   6   6      684.90      730.03     49.12 o 
  -5   6   6      730.53      720.07     32.57 o 
  -4   6   6       56.19       47.26     11.30 o 
  -3   6   6      953.12      885.09     25.18 o 
  -2   6   6      722.48      735.42     18.83 o 
  -1   6   6      471.35      471.62     13.93 o 
   0   6   6     3344.04     3149.25     44.82 o 
   1   6   6       92.23       97.54      9.55 o 
   2   6   6       46.25       53.10      9.98 o 
   3   6   6        4.80        8.48      8.45 o 
   4   6   6       61.80       61.79     19.45 o 
   5   6   6      144.01      123.40     23.06 o 
   6   6   6       53.25       69.21     32.41 o 
   7   6   6       19.88      -22.49     25.65 o 
  -7   7   6        8.15        8.85     29.56 o 
  -6   7   6       42.39       42.11     26.81 o 
  -5   7   6      329.69      340.53     23.78 o 
  -4   7   6      350.19      378.25     23.55 o 
  -3   7   6      804.55      792.44     24.83 o 
  -2   7   6      116.05      125.96     10.26 o 
  -1   7   6       51.49       35.30      9.21 o 
   0   7   6      473.69      452.30     17.53 o 
   1   7   6       97.24      107.87     15.66 o 
   2   7   6      601.64      596.40     20.72 o 
   3   7   6     1168.24     1135.80     25.60 o 
   4   7   6      260.22      306.58     28.95 o 
   5   7   6      252.69      230.48     26.85 o 
   6   7   6      204.92      206.53     29.27 o 
   7   7   6        8.71       14.35     29.44 o 
  -7   8   6      100.30       29.07     75.32 o 
  -6   8   6       17.65       19.13     33.48 o 
  -5   8   6       42.87       21.52     29.80 o 
  -4   8   6      924.13      975.79     28.23 o 
  -3   8   6     1011.12      962.96     25.39 o 
  -2   8   6      576.45      547.28     20.04 o 
  -1   8   6      440.48      483.29     19.21 o 
   0   8   6       39.15       46.71      9.64 o 
   1   8   6     1106.17     1098.53     23.42 o 
   2   8   6        5.57       -2.06      8.04 o 
   3   8   6      726.32      771.30     25.70 o 
   4   8   6      775.06      691.38     41.19 o 
   5   8   6      285.67      286.17     32.24 o 
   6   8   6      461.28      492.33     42.26 o 
  -6   9   6       49.55       48.82     33.53 o 
  -5   9   6      153.58      116.03     23.15 o 
  -4   9   6      492.02      459.32     27.89 o 
  -3   9   6       62.03       50.16     11.95 o 
  -2   9   6      198.69      210.03     14.97 o 
  -1   9   6      391.13      367.83     19.21 o 
   0   9   6     2694.92     2619.89     44.96 o 
   1   9   6       23.97        8.59      8.98 o 
   2   9   6       14.21       -0.56      8.78 o 
   3   9   6        9.19       15.96      9.14 o 
   4   9   6       37.04       45.56     23.89 o 
   5   9   6       79.87       88.99     24.30 o 
   6   9   6       26.41       51.94     24.42 o 
  -6  10   6      232.01      199.19     51.61 o 
  -5  10   6      318.23      298.67     34.80 o 
  -4  10   6      168.07      142.38     17.92 o 
  -3  10   6       79.61      102.96     14.54 o 
  -2  10   6      416.88      426.90     22.03 o 
  -1  10   6       22.16       33.96     11.00 o 
   0  10   6      148.44      178.89     15.34 o 
   1  10   6      240.04      247.03     21.23 o 
   2  10   6        9.54        5.71     10.24 o 
   3  10   6      187.00      203.70     15.66 o 
   4  10   6       26.67       -2.74     31.79 o 
   5  10   6        1.47      -19.34     21.69 o 
   6  10   6        5.30       15.71     23.61 o 
  -6  11   6        0.32       16.25     32.84 o 
  -5  11   6      123.63       89.22     27.38 o 
  -4  11   6        3.35        0.88     14.80 o 
  -3  11   6        9.36       -5.34     12.00 o 
  -2  11   6       31.32       36.51     20.62 o 
  -1  11   6      130.57      133.78     14.96 o 
   0  11   6      122.39      130.55     21.03 o 
   1  11   6       14.92       23.84     11.90 o 
   2  11   6      104.76      133.81     13.83 o 
   3  11   6      309.53      341.11     20.45 o 
   4  11   6       49.48      115.37     48.82 o 
   5  11   6       73.62       99.23     40.17 o 
   6  11   6       42.28       73.91     32.91 o 
  -5  12   6       27.82        2.23     20.78 o 
  -4  12   6      649.40      636.07     33.76 o 
  -3  12   6      367.56      378.27     23.83 o 
  -2  12   6      249.26      230.05     23.32 o 
  -1  12   6       29.67       33.00     15.81 o 
   0  12   6       25.35       14.23     14.72 o 
   1  12   6       37.70       73.43     17.50 o 
   2  12   6      659.67      673.18     32.30 o 
   3  12   6       18.09       17.81     13.79 o 
   4  12   6      174.35      119.57     76.71 o 
   5  12   6      143.79      145.82     58.58 o 
  -5  13   6        0.02      -28.55     28.55 o 
  -4  13   6      123.33      115.82     28.23 o 
  -3  13   6       54.10       87.07     25.85 o 
  -2  13   6      130.66      129.42     21.80 o 
  -1  13   6      317.03      283.91     38.25 o 
   0  13   6      901.45      934.38     38.82 o 
   1  13   6       85.55       62.55     18.98 o 
   2  13   6       13.37       33.08     19.85 o 
   3  13   6      255.18      240.52     23.73 o 
   4  13   6        3.77       34.83     35.50 o 
   5  13   6        5.98      -25.86     34.57 o 
  -5  14   6      134.88       66.95     47.42 o 
  -4  14   6        1.75       -7.87     24.82 o 
  -3  14   6       31.21       29.74     26.61 o 
  -2  14   6      602.81      596.21     44.42 o 
  -1  14   6       33.46       25.67     17.57 o 
   0  14   6        1.79       -1.95     17.22 o 
   1  14   6       87.53      114.52     25.12 o 
   2  14   6      222.27      228.47     23.77 o 
   3  14   6       26.90       46.90     18.80 o 
   4  14   6        6.91       82.33     36.64 o 
  -4  15   6        0.66       -2.43     28.34 o 
  -3  15   6      134.55      133.23     40.61 o 
  -2  15   6      139.64      151.55     31.02 o 
  -1  15   6        0.67       -7.95     19.06 o 
   0  15   6        0.36      -15.37     15.37 o 
   1  15   6        0.45       24.13     19.82 o 
   2  15   6        3.42        1.76     17.77 o 
   3  15   6        0.01      -17.19     17.19 o 
   4  15   6        0.07       24.55     37.14 o 
  -3  16   6        0.02       67.82     30.75 o 
  -2  16   6       60.46       -7.76     49.46 o 
  -1  16   6       44.62       60.24     23.28 o 
   0  16   6        3.21       21.58     19.38 o 
   1  16   6       29.29        3.16     21.72 o 
   2  16   6      208.22      255.95     29.36 o 
   3  16   6        4.60       20.53     23.14 o 
  -2  17   6       25.48        8.44     26.39 o 
  -1  17   6       58.21       70.37     24.80 o 
   0  17   6       65.92       36.27     24.16 o 
   1  17   6       26.06       40.77     20.85 o 
   2  17   6        4.02        5.43     19.91 o 
   0  18   6       41.24       24.97     30.60 o 
  -7   1   7        1.86       12.55     22.06 o 
  -6   1   7      112.35      145.77     25.61 o 
  -5   1   7      134.21      141.05     20.76 o 
  -4   1   7     1381.62     1435.99     30.96 o 
  -3   1   7      625.05      626.66     22.40 o 
  -2   1   7       18.30       17.28      8.81 o 
  -1   1   7    11100.90    10709.39     87.95 o 
   0   1   7       45.63       42.61      5.44 o 
   1   1   7     5715.82     5611.69     55.20 o 
   2   1   7      873.36      876.55     17.75 o 
   3   1   7      437.56      416.21     33.70 o 
   4   1   7        0.30       38.40     14.74 o 
   5   1   7       49.28       71.60     20.33 o 
   6   1   7      109.80      132.31     28.55 o 
   7   1   7        0.21       19.54     26.76 o 
  -7   2   7       13.42       14.82     30.60 o 
  -6   2   7     2770.68     2366.27     78.52 o 
  -5   2   7      185.24      162.15     21.99 o 
  -4   2   7       47.59       18.00     14.14 o 
  -3   2   7       35.09       47.77      9.35 o 
  -2   2   7     1429.66     1484.48     25.61 o 
  -1   2   7        0.01        2.49      5.71 o 
   0   2   7     1712.52     1581.59     21.81 o 
   1   2   7     2145.94     2137.05     32.09 o 
   2   2   7     1002.86     1026.93     20.65 o 
   3   2   7        7.75      -10.25     10.25 o 
   4   2   7      157.47      142.04     19.23 o 
   5   2   7      800.43      776.21     41.10 o 
   6   2   7      786.71      753.60     57.70 o 
   7   2   7        3.36       -9.35     26.57 o 
  -7   3   7        0.29       55.18     24.65 o 
  -6   3   7        1.12       10.61     19.69 o 
  -5   3   7        2.92      -13.07     13.07 o 
  -4   3   7        4.20       13.68      9.33 o 
  -3   3   7       82.67      124.42     17.67 o 
  -2   3   7      127.97      113.81      9.82 o 
  -1   3   7      130.29      149.01      7.87 o 
   0   3   7      671.05      632.08     13.23 o 
   1   3   7     1827.03     1792.69     27.07 o 
   2   3   7       96.38      100.84     10.05 o 
   3   3   7      486.33      457.68     18.04 o 
   4   3   7     1584.36     1544.27     42.37 o 
   5   3   7      183.51      233.14     26.25 o 
   6   3   7       16.10        7.78     22.51 o 
   7   3   7      101.80       28.32     27.17 o 
  -7   4   7       60.62       91.48     33.24 o 
  -6   4   7      286.20      246.80     34.60 o 
  -5   4   7        2.31       -3.33     12.90 o 
  -4   4   7      921.17      935.83     38.25 o 
  -3   4   7        0.80       -7.25      7.25 o 
  -2   4   7      163.62      167.36     10.67 o 
  -1   4   7       67.09       81.42      5.87 o 
   0   4   7      346.59      337.44     13.16 o 
   1   4   7     7123.88     6800.54     71.70 o 
   2   4   7      707.85      672.59     18.95 o 
   3   4   7        9.25       -6.78      6.98 o 
   4   4   7        8.57      -11.83     11.83 o 
   5   4   7      107.82      165.84     23.40 o 
   6   4   7      250.80      292.63     56.77 o 
   7   4   7        3.71      -22.90     24.98 o 
  -7   5   7        0.82        9.05     29.09 o 
  -6   5   7        0.71      -16.05     18.36 o 
  -5   5   7        0.02      -12.37     12.37 o 
  -4   5   7      453.81      464.75     21.48 o 
  -3   5   7      562.49      555.17     18.68 o 
  -2   5   7       13.32       15.24      7.66 o 
  -1   5   7     2021.60     1880.83     23.93 o 
   0   5   7      280.21      248.79     15.44 o 
   1   5   7      385.31      360.41     14.26 o 
   2   5   7     1240.60     1174.92     24.74 o 
   3   5   7      115.98      120.49     11.77 o 
   4   5   7       10.22       29.29     14.50 o 
   5   5   7        5.56      -13.70     16.57 o 
   6   5   7      155.43      210.13     30.80 o 
   7   5   7        2.51       10.95     28.17 o 
  -7   6   7      472.06      485.86     94.14 o 
  -6   6   7      351.53      312.18     40.55 o 
  -5   6   7       25.45        9.88     14.66 o 
  -4   6   7      144.49      154.92     14.17 o 
  -3   6   7     4720.43     4521.29     55.67 o 
  -2   6   7      369.28      408.04     15.16 o 
  -1   6   7       18.36       14.85      5.91 o 
   0   6   7       41.80       37.77      8.24 o 
   1   6   7      236.14      258.82     13.74 o 
   2   6   7        2.17       10.30      7.91 o 
   3   6   7        4.63        2.79     10.19 o 
   4   6   7        8.62       34.37     18.70 o 
   5   6   7      288.25      280.07     33.31 o 
   6   6   7       16.54        3.14     20.85 o 
   7   6   7       92.31      100.53     31.97 o 
  -7   7   7        0.57      -25.15     25.15 o 
  -6   7   7        0.04      -11.96     27.43 o 
  -5   7   7      326.38      258.41     27.63 o 
  -4   7   7     1715.74     1594.95     33.92 o 
  -3   7   7     2234.47     2159.68     39.76 o 
  -2   7   7      457.51      467.85     16.52 o 
  -1   7   7     4371.87     4448.76     66.61 o 
   0   7   7      275.52      252.54     14.69 o 
   1   7   7      191.44      207.92     13.09 o 
   2   7   7        0.45        1.74      8.24 o 
   3   7   7      250.53      248.23     15.28 o 
   4   7   7     2396.92     2320.57     94.22 o 
   5   7   7       55.47       67.21     21.91 o 
   6   7   7       87.22       45.97     23.64 o 
  -7   8   7        2.89      -13.33     34.85 o 
  -6   8   7        2.90        5.87     28.55 o 
  -5   8   7       67.98       50.76     20.37 o 
  -4   8   7       12.10       29.62     12.48 o 
  -3   8   7        5.17       26.74     10.59 o 
  -2   8   7        1.19       -2.24      8.45 o 
  -1   8   7      275.87      279.66     16.48 o 
   0   8   7      332.57      350.50     17.40 o 
   1   8   7     1227.96     1179.02     24.12 o 
   2   8   7       65.34      100.06     13.46 o 
   3   8   7       83.60      102.44     12.19 o 
   4   8   7       23.84       51.43     22.50 o 
   5   8   7       78.36       63.96     21.78 o 
   6   8   7       13.16        3.91     28.06 o 
  -6   9   7      206.74      134.90     38.43 o 
  -5   9   7        4.93       -2.54     20.81 o 
  -4   9   7      262.21      290.42     22.99 o 
  -3   9   7      509.70      507.35     30.51 o 
  -2   9   7       64.90       63.53     11.38 o 
  -1   9   7      306.08      282.42     17.76 o 
   0   9   7       46.09       33.47      9.38 o 
   1   9   7        6.19       -3.47      9.60 o 
   2   9   7       81.64       89.15     12.06 o 
   3   9   7      215.84      202.07     15.60 o 
   4   9   7        8.61        2.12     24.76 o 
   5   9   7       44.78       77.42     24.76 o 
   6   9   7       89.00       46.61     24.35 o 
  -6  10   7      115.55      154.18     50.21 o 
  -5  10   7       77.84       98.30     29.43 o 
  -4  10   7      441.77      432.80     28.27 o 
  -3  10   7     2727.64     2758.77     49.40 o 
  -2  10   7      997.10     1091.02     35.18 o 
  -1  10   7      384.62      397.33     20.40 o 
   0  10   7        1.54       -7.26      9.38 o 
   1  10   7       97.69       88.68     13.38 o 
   2  10   7       27.11       20.84     12.56 o 
   3  10   7       42.54       38.67     13.11 o 
   4  10   7       26.81       19.58     34.83 o 
   5  10   7        0.05        0.78     25.31 o 
   6  10   7      229.52      206.99     35.93 o 
  -6  11   7        8.26      -32.29     32.50 o 
  -5  11   7       84.05       76.39     23.34 o 
  -4  11   7      248.12      176.17     21.40 o 
  -3  11   7      643.14      660.50     26.99 o 
  -2  11   7      986.92     1077.54     33.74 o 
  -1  11   7     2112.59     2101.01     43.84 o 
   0  11   7       66.49       56.96     13.03 o 
   1  11   7      369.29      423.39     23.20 o 
   2  11   7      139.58      168.67     17.89 o 
   3  11   7      308.79      361.58     23.26 o 
   4  11   7      135.27      149.66     30.63 o 
   5  11   7       26.14       46.14     36.26 o 
  -5  12   7       78.49       54.98     21.88 o 
  -4  12   7      284.84      287.70     28.21 o 
  -3  12   7        0.26       -4.96     14.19 o 
  -2  12   7       76.43       55.03     15.93 o 
  -1  12   7       42.72       57.30     14.07 o 
   0  12   7       87.15      100.78     18.64 o 
   1  12   7      277.43      322.20     26.99 o 
   2  12   7      263.48      323.05     23.94 o 
   3  12   7      238.19      245.64     22.57 o 
   4  12   7        2.69       37.46     33.48 o 
   5  12   7       24.68       37.62     37.53 o 
  -5  13   7        6.17       18.81     26.17 o 
  -4  13   7       63.39       53.24     22.95 o 
  -3  13   7       25.96       45.56     24.46 o 
  -2  13   7       65.69       72.44     25.67 o 
  -1  13   7       10.09       20.29     17.31 o 
   0  13   7      118.07      123.95     20.04 o 
   1  13   7        0.10      -15.81     15.81 o 
   2  13   7        0.39       13.56     15.72 o 
   3  13   7       16.99       -0.33     18.17 o 
   4  13   7        0.01       -8.37     33.48 o 
   5  13   7        7.87       -1.17     41.84 o 
  -4  14   7      156.55      119.64     38.87 o 
  -3  14   7      145.85      146.43     32.60 o 
  -2  14   7      116.44      112.18     29.33 o 
  -1  14   7      239.22      224.53     25.52 o 
   0  14   7       16.06       -5.07     17.57 o 
   1  14   7        8.65       -3.34     17.00 o 
   2  14   7       38.81       12.06     16.95 o 
   3  14   7       89.10       76.99     20.16 o 
   4  14   7       47.09       27.68     36.64 o 
  -4  15   7       10.45      -25.84     26.61 o 
  -3  15   7       14.66       20.45     28.99 o 
  -2  15   7      278.78      260.50     36.75 o 
  -1  15   7      264.19      276.45     35.36 o 
   0  15   7        5.76        0.12     21.74 o 
   1  15   7       60.29       38.89     18.50 o 
   2  15   7      180.76      187.04     24.16 o 
   3  15   7        0.66       -4.70     20.67 o 
   4  15   7        4.28      -25.54     35.48 o 
  -3  16   7       16.21       27.16     29.94 o 
  -2  16   7       88.10      131.99     31.89 o 
  -1  16   7        0.39       -9.35     36.59 o 
   0  16   7      206.54      192.30     28.53 o 
   1  16   7      197.75      194.82     25.19 o 
   2  16   7       72.81       40.62     20.35 o 
   3  16   7      156.49      164.27     38.56 o 
  -2  17   7       10.86       27.12     31.74 o 
  -1  17   7       22.31       -9.11     23.21 o 
   0  17   7       25.77       22.41     23.46 o 
   1  17   7       17.72        8.84     22.57 o 
   2  17   7       18.95       18.75     21.16 o 
   0  18   7       20.67        8.61     37.42 o 
  -7   0   8      247.63      206.64     68.34 o 
  -6   0   8       12.65       30.20     28.15 o 
  -5   0   8     2005.23     1863.36     73.72 o 
  -4   0   8      189.51      238.25     23.76 o 
  -3   0   8      121.98      152.21     20.10 o 
  -2   0   8      291.48      300.91     18.88 o 
  -1   0   8     3245.90     3192.61     45.07 o 
   0   0   8      707.33      701.73     28.64 o 
   1   0   8     5718.18     5372.04     82.04 o 
   2   0   8    14448.43    15178.05    180.18 o 
   3   0   8      207.90      260.06     26.61 o 
   4   0   8     2287.00     2157.44     94.85 o 
   5   0   8     1182.03     1138.34     66.72 o 
   6   0   8       38.33       53.00     54.40 o 
   7   0   8       90.48       42.24     66.95 o 
  -7   1   8        0.00        6.53     22.27 o 
  -6   1   8       38.49        2.91     17.42 o 
  -5   1   8      732.88      753.53     45.10 o 
  -4   1   8      220.03      266.90     16.99 o 
  -3   1   8      769.86      793.07     21.36 o 
  -2   1   8        0.48        4.54      7.05 o 
  -1   1   8      599.73      552.54     10.79 o 
   0   1   8      806.70      764.43     19.22 o 
   1   1   8     1356.89     1304.69     21.10 o 
   2   1   8     1482.99     1523.55     24.49 o 
   3   1   8      760.26      803.35     27.79 o 
   4   1   8      330.21      339.12     29.04 o 
   5   1   8      210.76      281.00     32.21 o 
   6   1   8      153.00      204.33     32.02 o 
   7   1   8      134.70      163.88     33.89 o 
  -7   2   8        3.27       -7.78     20.66 o 
  -6   2   8      204.04      217.85     33.82 o 
  -5   2   8       31.77       32.75     13.51 o 
  -4   2   8      220.92      229.33     16.15 o 
  -3   2   8      346.04      348.38     15.99 o 
  -2   2   8      376.87      382.64     14.41 o 
  -1   2   8     1611.06     1527.12     23.19 o 
   0   2   8      184.44      184.95      9.49 o 
   1   2   8       13.40       18.30      6.99 o 
   2   2   8     1634.89     1686.64     28.10 o 
   3   2   8       71.64       74.24     10.36 o 
   4   2   8      103.97      108.95     17.24 o 
   5   2   8        0.56       30.26     20.13 o 
   6   2   8        3.84       -0.91     22.51 o 
   7   2   8       34.47       59.41     28.02 o 
  -7   3   8       47.49       51.13     31.82 o 
  -6   3   8      207.66      279.57     39.86 o 
  -5   3   8      545.26      559.30     27.64 o 
  -4   3   8        8.47       19.25      9.94 o 
  -3   3   8        0.01       -5.92      7.99 o 
  -2   3   8     4067.83     4144.86     50.68 o 
  -1   3   8       15.97        7.37      5.64 o 
   0   3   8     5172.01     4817.39     51.50 o 
   1   3   8     5055.55     5098.67     56.89 o 
   2   3   8     1038.41     1021.35     22.04 o 
   3   3   8       43.97       52.12      8.28 o 
   4   3   8      172.79      202.31     20.80 o 
   5   3   8        1.61       -8.25     16.03 o 
   6   3   8       14.11       11.50     21.51 o 
   7   3   8       54.39       29.78     59.59 o 
  -7   4   8       40.79       13.69     27.48 o 
  -6   4   8        5.69       29.29     24.96 o 
  -5   4   8     1178.59     1120.11     36.80 o 
  -4   4   8      295.18      307.70     18.54 o 
  -3   4   8      654.33      731.25     22.00 o 
  -2   4   8     1588.03     1477.26     22.80 o 
  -1   4   8     2301.77     2233.41     26.62 o 
   0   4   8       38.14       30.79      6.86 o 
   1   4   8      291.43      266.72     13.05 o 
   2   4   8     5684.99     5652.85     65.93 o 
   3   4   8       31.29       12.39      7.93 o 
   4   4   8     2316.26     2173.03     51.21 o 
   5   4   8      571.50      637.52     40.60 o 
   6   4   8       79.37      114.92     29.06 o 
   7   4   8       52.76       80.60     30.34 o 
  -7   5   8       20.80       11.36     28.65 o 
  -6   5   8      138.26      103.38     30.63 o 
  -5   5   8       28.46       23.05     14.07 o 
  -4   5   8      482.64      489.01     21.48 o 
  -3   5   8      693.99      682.37     20.11 o 
  -2   5   8      312.80      329.21     13.94 o 
  -1   5   8     1295.41     1243.83     26.21 o 
   0   5   8     1448.36     1407.06     26.44 o 
   1   5   8      438.36      420.39     15.17 o 
   2   5   8      446.07      493.17     17.61 o 
   3   5   8     1589.37     1588.37     31.14 o 
   4   5   8      343.71      342.58     31.75 o 
   5   5   8      280.66      330.00     47.78 o 
   6   5   8      102.95      104.76     26.73 o 
   7   5   8        0.30      -25.91     25.91 o 
  -7   6   8        6.24       -3.22     28.08 o 
  -6   6   8      802.67      808.82     53.62 o 
  -5   6   8       61.52       28.34     24.56 o 
  -4   6   8      243.67      266.61     17.05 o 
  -3   6   8      231.32      239.73     21.14 o 
  -2   6   8      962.37      942.89     20.65 o 
  -1   6   8     1471.77     1480.16     23.49 o 
   0   6   8       31.83       38.73      8.46 o 
   1   6   8      109.27      110.37     10.47 o 
   2   6   8     2814.52     2719.74     41.79 o 
   3   6   8        7.41       14.83      9.57 o 
   4   6   8      190.86      218.22     25.37 o 
   5   6   8       86.84       62.82     21.58 o 
   6   6   8       12.81       41.85     23.49 o 
   7   6   8       38.74       52.90     31.90 o 
  -7   7   8        4.45       17.03     36.10 o 
  -6   7   8      262.14      257.98     38.39 o 
  -5   7   8       12.11       28.38     18.37 o 
  -4   7   8        5.57       17.85     11.49 o 
  -3   7   8       10.99       -4.54      8.74 o 
  -2   7   8     3105.14     2920.61     39.59 o 
  -1   7   8      522.32      538.71     19.33 o 
   0   7   8      687.67      685.45     20.63 o 
   1   7   8     4968.89     4757.02     58.35 o 
   2   7   8      103.04      105.26     13.61 o 
   3   7   8        0.14       -3.70      9.82 o 
   4   7   8     1307.46     1353.98     57.18 o 
   5   7   8      135.24      104.52     23.80 o 
   6   7   8       43.54       67.53     25.36 o 
  -6   8   8        0.06       42.66     31.99 o 
  -5   8   8       58.94       29.39     21.44 o 
  -4   8   8      758.90      683.23     33.45 o 
  -3   8   8      174.55      194.04     16.04 o 
  -2   8   8      646.96      662.19     21.90 o 
  -1   8   8     1242.43     1274.05     29.43 o 
   0   8   8       14.30       18.60      9.12 o 
   1   8   8      215.98      210.17     13.10 o 
   2   8   8      333.48      331.20     19.85 o 
   3   8   8       56.21       89.05     12.67 o 
   4   8   8      798.38      814.07     41.13 o 
   5   8   8        4.71       37.95     22.48 o 
   6   8   8      112.13      122.10     28.16 o 
  -6   9   8        7.65       14.91     37.66 o 
  -5   9   8       12.54        2.06     21.21 o 
  -4   9   8      246.35      271.56     22.69 o 
  -3   9   8      238.20      269.71     21.83 o 
  -2   9   8       52.44       47.71     11.24 o 
  -1   9   8       45.01       47.51     16.47 o 
   0   9   8      221.50      252.59     19.37 o 
   1   9   8        7.41       14.22     10.25 o 
   2   9   8       18.66       -3.14     10.36 o 
   3   9   8      398.52      363.67     19.79 o 
   4   9   8        3.01      -17.34     18.58 o 
   5   9   8        6.34        8.52     20.00 o 
   6   9   8        7.42       -2.64     23.05 o 
  -6  10   8      525.46      350.33     51.61 o 
  -5  10   8        0.00        3.69     19.38 o 
  -4  10   8        1.39        7.87     15.68 o 
  -3  10   8     1404.50     1389.23     35.45 o 
  -2  10   8        7.12        4.28     10.86 o 
  -1  10   8      858.71      857.51     27.57 o 
   0  10   8       41.89       57.84     12.54 o 
   1  10   8      151.29      164.85     15.56 o 
   2  10   8      481.52      486.81     24.94 o 
   3  10   8      368.56      367.83     22.25 o 
   4  10   8        0.41       20.86     23.49 o 
   5  10   8       33.73       70.28     30.96 o 
   6  10   8       36.33       47.39     28.98 o 
  -6  11   8      100.74       57.52     29.95 o 
  -5  11   8        0.42      -18.37     18.37 o 
  -4  11   8        4.77       15.67     16.28 o 
  -3  11   8        2.73        9.39     13.88 o 
  -2  11   8      689.44      714.74     45.53 o 
  -1  11   8      694.90      651.52     26.27 o 
   0  11   8       48.73       43.97     12.37 o 
   1  11   8      874.65      925.18     31.03 o 
   2  11   8      125.77      190.50     19.33 o 
   3  11   8        8.93       20.49     12.54 o 
   4  11   8      136.94       83.76     37.46 o 
   5  11   8        9.21      -26.13     43.81 o 
  -5  12   8       70.19       65.19     23.34 o 
  -4  12   8       65.20       37.48     18.00 o 
  -3  12   8       18.16       19.71     15.76 o 
  -2  12   8       19.61       -4.08     15.59 o 
  -1  12   8      307.11      299.05     21.53 o 
   0  12   8      175.13      163.46     19.97 o 
   1  12   8        2.75      -14.30     14.30 o 
   2  12   8       59.09       39.14     17.68 o 
   3  12   8      190.29      232.76     22.25 o 
   4  12   8        1.84       27.50     33.48 o 
   5  12   8        8.95        2.79     33.48 o 
  -5  13   8       53.51       72.74     27.89 o 
  -4  13   8       21.63        9.96     21.17 o 
  -3  13   8       39.88       44.81     30.95 o 
  -2  13   8       88.51      111.33     39.51 o 
  -1  13   8      461.22      519.74     57.98 o 
   0  13   8      207.55      217.42     24.26 o 
   1  13   8       11.16       12.20     17.31 o 
   2  13   8      177.17      174.05     21.55 o 
   3  13   8        6.10       18.78     16.49 o 
   4  13   8       64.01       95.32     38.70 o 
   5  13   8       14.91       48.01     40.75 o 
  -4  14   8        5.52        5.82     30.30 o 
  -3  14   8      125.78      145.51     32.38 o 
  -2  14   8      193.05      200.58     40.04 o 
  -1  14   8      473.12      477.30     88.04 o 
   0  14   8       37.25       41.36     19.45 o 
   1  14   8       44.19       42.09     19.63 o 
   2  14   8       17.77       13.92     17.02 o 
   3  14   8       82.15       66.78     22.98 o 
   4  14   8       86.02       77.46     92.06 o 
  -4  15   8        1.06       14.85     28.99 o 
  -3  15   8       21.05        6.61     32.46 o 
  -2  15   8      164.50       91.60     41.53 o 
  -1  15   8      163.47      173.76     30.36 o 
   0  15   8       12.01       35.39     28.07 o 
   1  15   8      107.61       95.85     20.25 o 
   2  15   8        9.67       -4.27     17.18 o 
   3  15   8       62.32       76.63     25.18 o 
   4  15   8       21.22       11.58     38.86 o 
  -3  16   8       14.56       19.90     30.22 o 
  -2  16   8       18.42        1.71     26.81 o 
  -1  16   8        3.16      -14.12     22.83 o 
   0  16   8        5.82       74.46     27.92 o 
   1  16   8        0.95       -9.83     23.10 o 
   2  16   8        7.96      -16.44     18.07 o 
   3  16   8      321.79      323.94     35.93 o 
  -2  17   8      174.31      211.31     39.79 o 
  -1  17   8       37.83       63.70     37.59 o 
   0  17   8      112.52       87.76     26.31 o 
   1  17   8        0.55       25.93     23.90 o 
   2  17   8       49.12       58.85     30.20 o 
  -7   1   9       46.86       61.99     23.76 o 
  -6   1   9       71.16       46.99     47.11 o 
  -5   1   9       17.52       23.30     11.04 o 
  -4   1   9      529.59      523.71     21.01 o 
  -3   1   9      808.72      810.05     21.72 o 
  -2   1   9     1014.81     1013.89     21.27 o 
  -1   1   9      409.63      377.38      9.70 o 
   0   1   9       23.94       17.70      6.64 o 
   1   1   9      702.90      769.21     20.70 o 
   2   1   9      174.52      197.46     12.56 o 
   3   1   9      313.93      317.35     20.73 o 
   4   1   9       37.71       59.61     15.60 o 
   5   1   9     3980.71     3995.61     87.52 o 
   6   1   9      122.68      173.00     49.52 o 
   7   1   9      258.35      297.21     42.31 o 
  -7   2   9      454.70      379.96     46.54 o 
  -6   2   9     1051.73     1030.61     47.07 o 
  -5   2   9      932.03      911.86     32.62 o 
  -4   2   9      453.64      475.33     20.55 o 
  -3   2   9      394.46      408.77     17.32 o 
  -2   2   9     5332.68     5163.85     54.87 o 
  -1   2   9      366.47      311.61     11.16 o 
   0   2   9        0.58        2.18      6.07 o 
   1   2   9       52.21       72.34      8.82 o 
   2   2   9     3035.04     3131.92     42.28 o 
   3   2   9       85.16      106.10     11.71 o 
   4   2   9       12.69       23.90     13.88 o 
   5   2   9      100.24      119.78     23.77 o 
   6   2   9      161.86      226.58     36.42 o 
   7   2   9        2.05        0.73     33.82 o 
  -7   3   9       71.60       84.82     32.29 o 
  -6   3   9      185.18      150.53     36.21 o 
  -5   3   9      657.34      625.17     34.84 o 
  -4   3   9      101.49       92.21     12.06 o 
  -3   3   9      261.88      283.03     16.03 o 
  -2   3   9      151.32      175.12     11.68 o 
  -1   3   9      125.88      125.88      9.28 o 
   0   3   9       50.31       44.53      6.54 o 
   1   3   9      234.95      237.27     12.82 o 
   2   3   9     2254.11     2161.28     33.84 o 
   3   3   9      260.97      286.20     13.18 o 
   4   3   9        4.82       -2.06     18.90 o 
   5   3   9      267.74      304.08     29.48 o 
   6   3   9      154.95      168.03     31.71 o 
   7   3   9        0.04       14.05     26.24 o 
  -7   4   9       68.85       49.83     30.98 o 
  -6   4   9       32.86       64.69     26.52 o 
  -5   4   9        1.88       26.71     13.69 o 
  -4   4   9      307.88      302.70     18.11 o 
  -3   4   9      329.86      381.23     17.19 o 
  -2   4   9      311.18      321.76     11.96 o 
  -1   4   9      393.03      418.16     10.96 o 
   0   4   9     1569.45     1519.81     23.35 o 
   1   4   9     1877.31     1915.05     30.25 o 
   2   4   9      165.71      152.78     11.81 o 
   3   4   9      127.81      169.20     13.06 o 
   4   4   9        1.15      -12.90     12.90 o 
   5   4   9      588.20      628.36     36.94 o 
   6   4   9      176.16      143.15     29.81 o 
   7   4   9       21.63       34.19     35.84 o 
  -7   5   9      144.86      158.92     41.40 o 
  -6   5   9        6.44       -3.74     25.37 o 
  -5   5   9        4.25       -4.19     15.46 o 
  -4   5   9      164.93      168.81     14.92 o 
  -3   5   9      350.01      341.05     15.51 o 
  -2   5   9      114.88      104.34      9.53 o 
  -1   5   9     1520.66     1426.83     22.89 o 
   0   5   9      363.07      327.01     14.30 o 
   1   5   9     2157.88     2200.09     33.55 o 
   2   5   9      551.64      516.72     18.24 o 
   3   5   9     1237.16     1217.08     28.25 o 
   4   5   9      923.44      875.54     35.15 o 
   5   5   9     4359.62     4222.59     82.89 o 
   6   5   9       39.89       47.78     22.98 o 
   7   5   9      311.49      302.09     41.67 o 
  -7   6   9        9.50        0.76     27.55 o 
  -6   6   9      163.62      188.39     34.25 o 
  -5   6   9      125.10       86.43     22.13 o 
  -4   6   9      458.52      408.60     21.98 o 
  -3   6   9       52.89       47.69      8.91 o 
  -2   6   9      321.98      311.60     14.13 o 
  -1   6   9      435.35      412.77     13.71 o 
   0   6   9        0.13        0.64      5.50 o 
   1   6   9      384.25      369.78     16.43 o 
   2   6   9      217.52      223.39     14.61 o 
   3   6   9      878.97      912.51     32.44 o 
   4   6   9     1505.49     1550.80     51.04 o 
   5   6   9        0.21       -6.36     18.76 o 
   6   6   9       47.60       32.98     23.17 o 
   7   6   9        3.43      -25.16     25.16 o 
  -7   7   9      127.67       83.43     50.21 o 
  -6   7   9      197.09      217.69     41.56 o 
  -5   7   9      508.15      611.37     37.51 o 
  -4   7   9        6.61        0.77     11.64 o 
  -3   7   9      347.69      339.35     15.52 o 
  -2   7   9      130.73      148.45     11.09 o 
  -1   7   9      385.12      379.86     17.01 o 
   0   7   9       19.11       34.03      8.39 o 
   1   7   9      344.49      347.22     17.89 o 
   2   7   9      440.28      472.62     23.70 o 
   3   7   9      455.32      455.22     20.64 o 
   4   7   9      244.13      271.20     29.04 o 
   5   7   9      156.28      185.47     26.06 o 
   6   7   9        5.12       21.92     25.82 o 
  -6   8   9        0.12      -18.81     29.40 o 
  -5   8   9        1.05       -9.73     29.27 o 
  -4   8   9      556.52      547.45     29.45 o 
  -3   8   9       42.78       52.46     12.42 o 
  -2   8   9      124.34       97.78     11.26 o 
  -1   8   9      284.85      281.18     16.89 o 
   0   8   9      408.55      439.60     18.68 o 
   1   8   9       46.43       39.17     11.64 o 
   2   8   9     1359.47     1375.71     30.79 o 
   3   8   9      751.63      745.30     26.00 o 
   4   8   9       25.56        0.99     19.28 o 
   5   8   9      102.65      107.75     23.87 o 
   6   8   9       42.61        4.63     23.54 o 
  -6   9   9        6.49        0.00     66.95 o 
  -5   9   9       57.76       24.50     23.48 o 
  -4   9   9        5.08       25.86     15.43 o 
  -3   9   9       76.19       79.73     14.14 o 
  -2   9   9      420.13      412.94     21.80 o 
  -1   9   9      552.07      555.97     22.21 o 
   0   9   9       34.08       13.59      9.50 o 
   1   9   9     1525.59     1583.61     35.68 o 
   2   9   9       58.15       48.61     12.81 o 
   3   9   9     2062.02     2012.37     44.37 o 
   4   9   9      383.79      376.18     45.38 o 
   5   9   9      444.50      421.66     36.03 o 
   6   9   9      141.48      119.90     27.96 o 
  -6  10   9       19.72      -12.43     54.40 o 
  -5  10   9       29.34        1.80     19.77 o 
  -4  10   9       96.85      130.21     19.34 o 
  -3  10   9       49.66       56.16     15.50 o 
  -2  10   9       36.15       44.76     12.90 o 
  -1  10   9      211.09      218.85     17.98 o 
   0  10   9       55.70       72.27     12.36 o 
   1  10   9        4.88        0.94     10.42 o 
   2  10   9      458.81      476.17     32.55 o 
   3  10   9      184.47      168.27     20.79 o 
   4  10   9      854.58      930.62     97.57 o 
   5  10   9       85.19       58.49     30.75 o 
   6  10   9        0.84       19.63     28.06 o 
  -6  11   9       76.41       62.75     30.95 o 
  -5  11   9        2.16       -5.90     18.91 o 
  -4  11   9       96.23       98.81     19.51 o 
  -3  11   9       62.65       67.70     16.98 o 
  -2  11   9        7.05       -5.40     15.25 o 
  -1  11   9      293.16      241.56     18.82 o 
   0  11   9      402.41      369.98     25.84 o 
   1  11   9       23.94       39.81     18.21 o 
   2  11   9      235.10      215.81     19.87 o 
   3  11   9      723.66      697.52     29.09 o 
   4  11   9      116.04      160.05     31.89 o 
   5  11   9      412.92      469.91     50.33 o 
  -5  12   9       21.73       48.92     23.10 o 
  -4  12   9      112.28      123.25     21.25 o 
  -3  12   9       46.87       58.18     25.77 o 
  -2  12   9      120.67      148.29     22.02 o 
  -1  12   9       48.14       11.61     15.86 o 
   0  12   9      309.52      327.67     22.29 o 
   1  12   9       84.32       80.38     15.60 o 
   2  12   9      351.60      407.48     27.39 o 
   3  12   9      280.07      256.07     26.42 o 
   4  12   9      100.63      105.58     38.12 o 
   5  12   9       47.94       20.92     83.69 o 
  -5  13   9        0.36      -27.59     27.59 o 
  -4  13   9       32.94       68.79     24.16 o 
  -3  13   9       24.32      -13.67     22.96 o 
  -2  13   9      322.62      362.66     60.49 o 
  -1  13   9      198.03      185.98     28.08 o 
   0  13   9      237.92      224.78     24.96 o 
   1  13   9      277.78      289.08     30.60 o 
   2  13   9      101.42       64.49     20.95 o 
   3  13   9      675.44      720.98     79.32 o 
   4  13   9       77.80       42.92     50.21 o 
   5  13   9        0.67       24.62     38.14 o 
  -4  14   9       22.99       47.62     27.39 o 
  -3  14   9       78.22       74.45     37.68 o 
  -2  14   9       42.68       49.59     26.65 o 
  -1  14   9        0.38        2.67     22.43 o 
   0  14   9       54.17       79.59     26.17 o 
   1  14   9       31.17       36.74     23.35 o 
   2  14   9      283.75      248.47     24.44 o 
   3  14   9       16.76       -6.77     19.06 o 
   4  14   9        6.27       25.46     37.53 o 
  -4  15   9       32.43        5.67     29.50 o 
  -3  15   9        9.25       10.65     28.74 o 
  -2  15   9        4.15        5.88     25.85 o 
  -1  15   9        3.52       26.59     26.61 o 
   0  15   9      128.49      153.62     30.95 o 
   1  15   9        5.85       -3.39     26.44 o 
   2  15   9      199.74      149.26     25.25 o 
   3  15   9      335.06      298.90     31.84 o 
  -3  16   9       76.28       34.75     30.72 o 
  -2  16   9       72.49       32.87     30.14 o 
  -1  16   9       14.17       -2.46     27.35 o 
   0  16   9       24.72       37.34     26.55 o 
   1  16   9        0.22        7.90     21.67 o 
   2  16   9        3.53      -20.54     21.10 o 
   3  16   9       16.75       39.89     30.36 o 
  -2  17   9      110.32       99.20     34.01 o 
  -1  17   9        7.47       20.82     30.14 o 
   0  17   9       82.23       16.03     40.67 o 
   1  17   9        0.04      -10.55     22.69 o 
   2  17   9       19.31       34.52     25.47 o 
  -7   0  10       18.88       66.31     35.48 o 
  -6   0  10      135.57      135.96     35.05 o 
  -5   0  10      410.80      385.92     31.89 o 
  -4   0  10     1474.00     1346.82     49.18 o 
  -3   0  10       10.19       -1.44     11.81 o 
  -2   0  10     9643.88    10145.35    144.45 o 
  -1   0  10       24.35       31.78      8.12 o 
   0   0  10     4394.21     4062.30     65.24 o 
   1   0  10       12.95       21.71     11.74 o 
   2   0  10      915.96      997.45     28.58 o 
   3   0  10      198.40      218.73     24.46 o 
   4   0  10        2.32       -3.17     20.64 o 
   5   0  10      268.73      304.47     44.35 o 
   6   0  10      130.37      182.56     46.07 o 
   7   0  10        2.23      -32.45     44.63 o 
  -7   1  10      156.01      212.40     37.92 o 
  -6   1  10      293.83      321.33     31.20 o 
  -5   1  10      269.69      256.59     19.11 o 
  -4   1  10       54.23       63.59     11.40 o 
  -3   1  10        4.31        4.87      8.07 o 
  -2   1  10     1075.68     1055.11     25.83 o 
  -1   1  10       37.40       42.09      5.80 o 
   0   1  10      864.02      781.72     26.20 o 
   1   1  10     4162.42     4299.42     47.12 o 
   2   1  10    10473.58    10882.88     96.91 o 
   3   1  10      136.24      149.37     21.00 o 
   4   1  10       45.38       45.81     20.76 o 
   5   1  10      208.18      250.67     39.06 o 
   6   1  10      478.45      485.38     42.37 o 
   7   1  10        4.49       16.68     27.32 o 
  -7   2  10        6.48       30.65     28.72 o 
  -6   2  10      101.19      106.62     22.04 o 
  -5   2  10        8.56       -2.63     12.45 o 
  -4   2  10      281.17      256.65     16.85 o 
  -3   2  10       27.44       18.70      9.06 o 
  -2   2  10       19.29        4.67      6.89 o 
  -1   2  10      521.87      490.36     16.40 o 
   0   2  10      146.40      151.35     10.19 o 
   1   2  10      168.80      183.49     11.73 o 
   2   2  10       41.69       75.69     10.03 o 
   3   2  10        6.55       -5.15     10.88 o 
   4   2  10      163.06      163.54     21.93 o 
   5   2  10        3.80        5.85     18.58 o 
   6   2  10        0.85        5.33     21.55 o 
   7   2  10        1.70       -4.83     25.09 o 
  -7   3  10        3.33       14.23     27.70 o 
  -6   3  10     1000.37     1065.31     56.04 o 
  -5   3  10      108.25       79.79     14.22 o 
  -4   3  10       86.35       68.84     12.26 o 
  -3   3  10      777.02      830.02     22.42 o 
  -2   3  10     3569.27     3728.68     43.69 o 
  -1   3  10      912.09      984.40     30.11 o 
   0   3  10     2379.32     2278.18     30.74 o 
   1   3  10     1022.38     1020.72     21.66 o 
   2   3  10     1415.77     1485.48     28.09 o 
   3   3  10      561.28      565.55     19.88 o 
   4   3  10      168.51      181.88     20.69 o 
   5   3  10     2433.56     2581.35     63.50 o 
   6   3  10       93.95       94.12     29.21 o 
   7   3  10        1.62       39.35     29.25 o 
  -7   4  10       39.46       90.75     31.77 o 
  -6   4  10       90.46       72.80     27.94 o 
  -5   4  10        5.03       -6.94     13.81 o 
  -4   4  10      544.29      523.46     21.79 o 
  -3   4  10       50.24       70.20     10.73 o 
  -2   4  10     6035.49     5957.75     62.63 o 
  -1   4  10        4.53        5.96      8.05 o 
   0   4  10      545.66      487.05     16.05 o 
   1   4  10       43.11       31.42     12.17 o 
   2   4  10     1405.69     1457.18     28.74 o 
   3   4  10        0.38       18.47      8.54 o 
   4   4  10        0.01      -10.74     13.38 o 
   5   4  10        0.04       -3.40     17.89 o 
   6   4  10        1.66       16.35     23.48 o 
   7   4  10       34.08       24.66     31.81 o 
  -7   5  10       47.39       14.23     44.12 o 
  -6   5  10       47.74      103.38     29.44 o 
  -5   5  10      494.63      483.61     32.85 o 
  -4   5  10      716.79      731.78     25.45 o 
  -3   5  10       75.81       89.52     10.26 o 
  -2   5  10      902.44      908.07     19.77 o 
  -1   5  10      188.31      187.74      9.91 o 
   0   5  10        1.42        5.43      7.72 o 
   1   5  10       21.59       26.08      8.51 o 
   2   5  10      758.62      796.70     22.02 o 
   3   5  10       22.75       19.27     10.60 o 
   4   5  10      209.31      235.86     26.93 o 
   5   5  10      771.34      870.48     50.78 o 
   6   5  10       15.78        5.39     21.24 o 
   7   5  10       16.40       22.40     29.80 o 
  -7   6  10       24.99       27.69     29.23 o 
  -6   6  10       84.18       61.84     26.65 o 
  -5   6  10        3.95       -6.68     17.18 o 
  -4   6  10      422.86      446.33     25.60 o 
  -3   6  10      272.56      269.93     14.35 o 
  -2   6  10      186.64      205.09     12.24 o 
  -1   6  10      772.71      758.23     16.82 o 
   0   6  10      593.15      549.05     18.39 o 
   1   6  10     2693.69     2704.74     39.76 o 
   2   6  10        9.15       19.25      9.36 o 
   3   6  10      337.06      333.98     18.86 o 
   4   6  10       27.65        9.72     18.01 o 
   5   6  10       37.44       27.37     32.13 o 
   6   6  10       16.32       19.40     24.61 o 
  -7   7  10        1.68      -10.76     33.48 o 
  -6   7  10      359.78      278.90     90.66 o 
  -5   7  10       31.09       76.49     25.14 o 
  -4   7  10       16.09       12.81     16.07 o 
  -3   7  10      120.22      108.97     12.38 o 
  -2   7  10     1631.06     1582.45     31.51 o 
  -1   7  10        2.94        4.01      9.61 o 
   0   7  10       19.36       11.16     10.32 o 
   1   7  10      777.71      739.85     20.57 o 
   2   7  10      102.34      119.13     12.66 o 
   3   7  10      400.80      405.40     21.21 o 
   4   7  10       32.14       23.66     25.77 o 
   5   7  10     1136.16     1167.60     53.99 o 
   6   7  10      102.54      100.11     30.93 o 
  -6   8  10      171.05      123.72     38.86 o 
  -5   8  10       69.83       72.65     26.99 o 
  -4   8  10       40.17       13.05     16.93 o 
  -3   8  10       64.64       66.72     14.30 o 
  -2   8  10      368.25      360.05     19.78 o 
  -1   8  10      347.04      345.14     21.28 o 
   0   8  10       62.96       61.47     10.35 o 
   1   8  10       54.51       44.28      9.93 o 
   2   8  10      724.91      692.13     32.44 o 
   3   8  10      191.85      203.59     17.36 o 
   4   8  10      351.53      359.96     31.62 o 
   5   8  10       19.30        4.32     19.80 o 
   6   8  10       60.09       92.30     33.96 o 
  -6   9  10       31.91       59.94     35.50 o 
  -5   9  10      165.75      147.87     27.39 o 
  -4   9  10      955.74      990.24     38.77 o 
  -3   9  10      509.02      513.48     27.08 o 
  -2   9  10       44.06       37.57     12.25 o 
  -1   9  10       41.89       53.05     11.49 o 
   0   9  10      122.64      114.63     12.90 o 
   1   9  10      257.35      312.45     19.73 o 
   2   9  10      112.88      120.12     15.72 o 
   3   9  10      179.18      217.53     25.37 o 
   4   9  10      353.03      388.97     49.52 o 
   5   9  10      730.06      711.50     56.92 o 
   6   9  10      289.88      271.28     33.50 o 
  -6  10  10        7.86       24.42     28.08 o 
  -5  10  10      186.08      220.74     28.38 o 
  -4  10  10        0.16       -2.61     15.81 o 
  -3  10  10      612.91      607.32     30.29 o 
  -2  10  10      141.14      136.64     25.37 o 
  -1  10  10       19.00       29.05     11.27 o 
   0  10  10      488.58      475.07     22.68 o 
   1  10  10     2003.17     2082.70     53.45 o 
   2  10  10       13.92        2.69     12.40 o 
   3  10  10      806.76      853.46     40.71 o 
   4  10  10      266.32      239.39     33.89 o 
   5  10  10       25.52       -3.00     29.50 o 
   6  10  10        9.94       60.02     30.03 o 
  -6  11  10        7.51       16.63     28.08 o 
  -5  11  10      170.14      224.71     35.84 o 
  -4  11  10        5.82        2.97     15.81 o 
  -3  11  10       10.28       15.35     16.13 o 
  -2  11  10      294.36      287.85     26.31 o 
  -1  11  10        3.20       12.65     12.68 o 
   0  11  10      634.74      619.04     26.36 o 
   1  11  10      586.58      547.61     33.56 o 
   2  11  10      321.39      385.46     26.02 o 
   3  11  10       66.22       67.00     17.20 o 
   4  11  10        0.00       16.13     25.70 o 
   5  11  10       14.32       63.33     31.80 o 
  -5  12  10        0.36       -2.25     34.22 o 
  -4  12  10        2.53       23.21     18.26 o 
  -3  12  10      100.18      103.21     22.73 o 
  -2  12  10        6.83       14.98     26.17 o 
  -1  12  10      136.66      155.11     22.15 o 
   0  12  10       84.87       89.34     15.80 o 
   1  12  10       38.50       34.18     13.65 o 
   2  12  10       86.00       67.43     17.14 o 
   3  12  10      247.15      234.26     23.33 o 
   4  12  10      813.79      869.36     87.87 o 
   5  12  10       27.58       44.36     39.54 o 
  -5  13  10        2.66      -21.69     21.69 o 
  -4  13  10      164.33      139.50     23.42 o 
  -3  13  10      381.32      380.59     34.01 o 
  -2  13  10      242.87      263.03     33.61 o 
  -1  13  10       49.13       28.88     22.56 o 
   0  13  10      253.61      219.38     45.79 o 
   1  13  10       20.03       30.95     18.43 o 
   2  13  10       23.07       29.28     18.93 o 
   3  13  10       70.15       45.58     24.69 o 
   4  13  10       82.28       -6.51     32.95 o 
  -4  14  10       20.13       72.88     34.93 o 
  -3  14  10      282.97      213.03     35.70 o 
  -2  14  10       21.92       -9.52     24.98 o 
  -1  14  10      170.48      158.87     46.65 o 
   0  14  10      431.35      538.07     44.18 o 
   1  14  10      500.64      455.79     45.50 o 
   2  14  10        0.27       43.46     21.45 o 
   3  14  10       34.35       25.41     21.48 o 
   4  14  10      141.27      111.20     53.00 o 
  -4  15  10       45.75       10.18     30.33 o 
  -3  15  10        0.25       -2.54     27.55 o 
  -2  15  10        0.98      -26.20     26.20 o 
  -1  15  10       60.57        3.85     24.30 o 
   0  15  10      173.79      221.94     33.24 o 
   1  15  10       39.45       35.10     25.67 o 
   2  15  10       95.70      126.80     22.85 o 
   3  15  10        4.07      -25.49     25.49 o 
  -3  16  10        8.86       16.72     30.41 o 
  -2  16  10       33.09      -12.82     29.23 o 
  -1  16  10        4.97      -24.98     24.98 o 
   0  16  10      334.24      329.20     59.83 o 
   1  16  10       24.13       17.89     26.61 o 
   2  16  10        4.18       13.33     22.28 o 
   3  16  10       87.94       31.79     30.73 o 
  -2  17  10       11.31      -29.12     29.12 o 
  -1  17  10       44.35       22.05     31.60 o 
   0  17  10       52.72       45.37     31.48 o 
   1  17  10       12.33       25.96     25.37 o 
  -7   1  11      199.61      165.20     35.53 o 
  -6   1  11      290.65      257.83     43.49 o 
  -5   1  11      679.56      652.80     26.41 o 
  -4   1  11       89.69      117.10     13.07 o 
  -3   1  11       22.08       29.36      8.97 o 
  -2   1  11     7289.78     7228.09     67.58 o 
  -1   1  11     8082.03     8018.60     80.92 o 
   0   1  11      264.03      251.24     14.35 o 
   1   1  11    12637.17    12676.30    115.21 o 
   2   1  11      468.64      468.33     15.16 o 
   3   1  11        1.76       -6.26     10.40 o 
   4   1  11       45.88       73.64     16.95 o 
   5   1  11     2014.50     2051.36     62.89 o 
   6   1  11       19.62      -30.24     31.00 o 
   7   1  11       41.69       -4.41     39.06 o 
  -7   2  11       28.64       13.14     28.30 o 
  -6   2  11      675.26      610.33     48.30 o 
  -5   2  11        0.12       11.97     12.32 o 
  -4   2  11      490.26      472.78     33.06 o 
  -3   2  11      394.09      421.80     17.84 o 
  -2   2  11    13086.30    13522.01    115.06 o 
  -1   2  11     2581.14     2536.67     38.92 o 
   0   2  11     3073.10     3142.29     38.91 o 
   1   2  11    17944.44    18662.58    176.09 o 
   2   2  11     4915.57     5180.29     62.34 o 
   3   2  11       13.37       15.63      9.41 o 
   4   2  11     2921.77     2798.58     69.12 o 
   5   2  11     3886.36     3698.53     84.61 o 
   6   2  11       81.78       96.53     35.03 o 
   7   2  11       79.99       55.01     30.85 o 
  -7   3  11       11.88       14.85     26.37 o 
  -6   3  11      288.17      206.36     53.24 o 
  -5   3  11     2208.40     2126.97     49.75 o 
  -4   3  11      367.73      339.42     19.36 o 
  -3   3  11        0.45       -7.79      9.65 o 
  -2   3  11     1487.92     1484.68     24.14 o 
  -1   3  11     2409.50     2366.32     37.29 o 
   0   3  11      651.00      638.26     15.82 o 
   1   3  11        0.07        7.21      7.67 o 
   2   3  11      120.73      146.13     12.16 o 
   3   3  11      242.38      271.46     16.96 o 
   4   3  11      139.93      151.44     19.51 o 
   5   3  11      266.02      277.19     28.48 o 
   6   3  11      429.51      426.28     41.41 o 
   7   3  11       25.66       58.13     41.47 o 
  -7   4  11      215.39      243.87     39.21 o 
  -6   4  11      242.80      168.17     33.14 o 
  -5   4  11     1589.89     1585.79     48.67 o 
  -4   4  11      675.64      677.40     24.45 o 
  -3   4  11        1.39        6.76      7.93 o 
  -2   4  11      141.07      149.68     10.79 o 
  -1   4  11     6944.53     6750.92     81.38 o 
   0   4  11     1198.39     1101.52     20.31 o 
   1   4  11      444.44      449.17     16.19 o 
   2   4  11     1485.77     1496.19     29.27 o 
   3   4  11      486.11      501.85     22.56 o 
   4   4  11     4263.70     4308.17     76.97 o 
   5   4  11        3.99       13.04     17.95 o 
   6   4  11       48.94       62.47     26.74 o 
   7   4  11       29.00      -12.74     26.17 o 
  -7   5  11      134.22      157.97     36.39 o 
  -6   5  11      136.94      166.15     33.58 o 
  -5   5  11       21.70       20.22     14.79 o 
  -4   5  11       63.41       53.02     15.17 o 
  -3   5  11      104.72      118.73     11.12 o 
  -2   5  11      715.42      742.82     16.18 o 
  -1   5  11     3542.33     3478.24     42.85 o 
   0   5  11      372.39      350.88     12.36 o 
   1   5  11     7381.55     7419.47     81.44 o 
   2   5  11      626.21      569.28     19.39 o 
   3   5  11       45.58       45.85     13.09 o 
   4   5  11      368.39      384.06     26.98 o 
   5   5  11      555.47      531.83     35.61 o 
   6   5  11      265.73      315.49     37.41 o 
  -7   6  11        1.81      -25.31     25.31 o 
  -6   6  11       86.32       47.42     27.04 o 
  -5   6  11      395.78      441.95     32.24 o 
  -4   6  11      414.12      413.18     25.36 o 
  -3   6  11       93.01      103.30     11.94 o 
  -2   6  11       44.50       50.16      7.41 o 
  -1   6  11     1804.59     1793.69     27.78 o 
   0   6  11      111.28      135.11     14.32 o 
   1   6  11     1284.88     1349.96     26.81 o 
   2   6  11      689.65      664.91     22.25 o 
   3   6  11      773.90      733.95     28.28 o 
   4   6  11      609.04      668.98     38.59 o 
   5   6  11      535.75      588.90     38.38 o 
   6   6  11        3.26       18.75     22.36 o 
  -7   7  11        1.11       18.60     34.85 o 
  -6   7  11        2.13       52.69     34.85 o 
  -5   7  11      909.78      896.50     48.16 o 
  -4   7  11       19.16       28.14     14.63 o 
  -3   7  11      111.33       96.11     18.26 o 
  -2   7  11      101.66      119.94     10.04 o 
  -1   7  11       38.11       55.24      9.46 o 
   0   7  11      769.14      674.05     29.00 o 
   1   7  11     1676.54     1600.79     31.40 o 
   2   7  11       22.41        5.21      9.32 o 
   3   7  11      401.65      366.56     23.51 o 
   4   7  11      390.91      377.20     32.03 o 
   5   7  11      329.44      354.71     32.24 o 
   6   7  11      391.16      346.46     35.97 o 
  -6   8  11       50.62      107.33     37.32 o 
  -5   8  11      450.03      582.92     44.48 o 
  -4   8  11      832.27      869.24     34.54 o 
  -3   8  11      108.85      105.26     16.25 o 
  -2   8  11        0.01       -9.33      9.33 o 
  -1   8  11     1234.75     1242.85     40.88 o 
   0   8  11      119.19      134.58     13.52 o 
   1   8  11       18.15        2.67      9.46 o 
   2   8  11      557.97      578.12     22.27 o 
   3   8  11        0.03       -5.52     11.99 o 
   4   8  11     4907.05     4953.63     97.79 o 
   5   8  11        4.79       12.17     22.42 o 
   6   8  11        3.72        9.65     23.82 o 
  -6   9  11       33.32        0.16     32.84 o 
  -5   9  11        8.34        8.00     20.73 o 
  -4   9  11      122.55      123.36     18.89 o 
  -3   9  11        5.35       -5.89     13.93 o 
  -2   9  11     1072.89     1115.42     51.14 o 
  -1   9  11      419.20      393.35     23.99 o 
   0   9  11      133.43      180.55     15.97 o 
   1   9  11       31.40       34.90     12.42 o 
   2   9  11        2.74        2.38     15.10 o 
   3   9  11       71.12       60.32     17.85 o 
   4   9  11      284.90      290.32     35.10 o 
   5   9  11       46.74       18.94     22.71 o 
   6   9  11        0.77      -28.59     28.59 o 
  -6  10  11       25.39        4.98     25.85 o 
  -5  10  11      142.80      137.45     25.77 o 
  -4  10  11      398.62      417.14     35.56 o 
  -3  10  11       29.26       33.77     16.07 o 
  -2  10  11       98.99       92.96     21.74 o 
  -1  10  11      403.41      411.78     27.37 o 
   0  10  11       15.06       16.72     11.71 o 
   1  10  11       10.80       -0.06     11.14 o 
   2  10  11      608.69      567.27     27.48 o 
   3  10  11      750.61      865.03     39.39 o 
   4  10  11      157.83      150.07     31.69 o 
   5  10  11        3.31      -25.85     25.85 o 
  -6  11  11       14.70       33.48     47.42 o 
  -5  11  11      123.39      110.37     24.61 o 
  -4  11  11      116.80      140.37     20.68 o 
  -3  11  11       25.08       22.69     23.35 o 
  -2  11  11        3.90       18.93     16.89 o 
  -1  11  11      103.31       93.87     18.90 o 
   0  11  11       26.60       27.23     13.04 o 
   1  11  11      336.48      302.20     23.80 o 
   2  11  11        2.38       -4.51     14.20 o 
   3  11  11      214.49      210.73     27.81 o 
   4  11  11       15.35      -23.44     23.44 o 
   5  11  11       27.46       51.00     32.73 o 
  -5  12  11       40.89       14.65     23.71 o 
  -4  12  11       73.58      111.22     21.21 o 
  -3  12  11      119.99      153.70     24.14 o 
  -2  12  11        0.58      -10.45     20.33 o 
  -1  12  11       46.12       48.83     23.76 o 
   0  12  11      218.84      243.75     33.32 o 
   1  12  11       31.27       48.46     15.75 o 
   2  12  11      199.30      191.40     21.38 o 
   3  12  11        2.99       -1.74     16.25 o 
   4  12  11     1218.82     1198.38     64.17 o 
   5  12  11       16.97       69.26     38.70 o 
  -5  13  11       58.99       93.53     26.59 o 
  -4  13  11        8.72       17.60     19.13 o 
  -3  13  11        1.66       31.88     21.64 o 
  -2  13  11      298.56      280.73     32.21 o 
  -1  13  11      148.78      139.26     23.54 o 
   0  13  11      578.78      583.49     53.81 o 
   1  13  11      561.05      593.23     45.22 o 
   2  13  11       60.32       26.33     19.43 o 
   3  13  11      348.59      346.67     31.54 o 
   4  13  11      101.45       90.13     39.22 o 
  -4  14  11      134.06      133.68     34.25 o 
  -3  14  11        0.73       12.94     36.40 o 
  -2  14  11        2.51        2.22     25.67 o 
  -1  14  11       34.77        6.73     24.98 o 
   0  14  11      113.10      112.94     31.90 o 
   1  14  11        8.77       -7.44     22.55 o 
   2  14  11      228.91      220.05     27.73 o 
   3  14  11        0.09      -20.58     23.73 o 
   4  14  11      436.99      471.69     61.05 o 
  -4  15  11       29.53       38.84     43.34 o 
  -3  15  11       40.23        6.34     44.53 o 
  -2  15  11       86.48       37.73     28.58 o 
  -1  15  11       42.56       62.80     28.18 o 
   0  15  11      212.76      175.57     31.48 o 
   1  15  11      140.60      117.08     30.27 o 
   2  15  11        1.41       -2.07     21.55 o 
   3  15  11        2.66       -3.51     34.36 o 
  -3  16  11      223.81      184.88     39.37 o 
  -2  16  11       17.53       15.81     29.06 o 
  -1  16  11       28.04       -7.47     26.90 o 
   0  16  11      178.36      247.16     38.40 o 
   1  16  11        0.73      -13.06     26.51 o 
   2  16  11       18.81       -6.09     22.95 o 
  -1  17  11       28.70       38.70     31.20 o 
   0  17  11      177.80      248.98     39.28 o 
   1  17  11      205.82      136.62     29.96 o 
  -7   0  12      432.20      401.70     89.27 o 
  -6   0  12      233.18      267.15     42.20 o 
  -5   0  12       79.14       78.99     29.14 o 
  -4   0  12       91.20       87.33     17.40 o 
  -3   0  12      426.98      477.63     25.71 o 
  -2   0  12      447.95      423.02     23.47 o 
  -1   0  12    25043.07    24941.81    321.59 o 
   0   0  12      590.41      603.58     26.72 o 
   1   0  12     1837.42     1941.10     45.10 o 
   2   0  12     1252.68     1254.36     32.55 o 
   3   0  12      768.57      846.27     39.46 o 
   4   0  12     2473.59     2423.19     87.36 o 
   5   0  12      423.46      436.48     52.82 o 
   6   0  12      118.11      113.08     48.82 o 
   7   0  12        0.31        2.79     37.14 o 
  -7   1  12       12.77       28.04     40.45 o 
  -6   1  12      224.66      215.62     34.81 o 
  -5   1  12     7080.15     6737.23     88.13 o 
  -4   1  12      665.56      633.51     23.30 o 
  -3   1  12      155.61      199.87     13.61 o 
  -2   1  12     2518.15     2557.90     31.44 o 
  -1   1  12     3818.95     3987.01     46.50 o 
   0   1  12      475.67      487.11     15.78 o 
   1   1  12     2765.83     2907.16     37.31 o 
   2   1  12     8053.68     8597.23     81.26 o 
   3   1  12      167.37      144.78     15.80 o 
   4   1  12        6.88       31.91     16.25 o 
   5   1  12       30.82       31.16     21.22 o 
   6   1  12      100.25       77.98     36.24 o 
   7   1  12       14.95       22.92     27.05 o 
  -7   2  12        5.63      -15.50     26.28 o 
  -6   2  12      125.85      135.07     30.73 o 
  -5   2  12      116.48      143.83     18.81 o 
  -4   2  12        0.15       -4.60      9.19 o 
  -3   2  12       21.81       16.54      8.18 o 
  -2   2  12     2480.56     2651.82     32.03 o 
  -1   2  12      450.44      418.12     16.38 o 
   0   2  12        3.59       10.39      6.65 o 
   1   2  12       22.56       26.87      8.62 o 
   2   2  12        0.26       17.42      8.71 o 
   3   2  12      111.49      103.79     12.90 o 
   4   2  12        0.16      -10.24     14.32 o 
   5   2  12      671.75      667.52     42.11 o 
   6   2  12       18.00       30.06     29.21 o 
   7   2  12       15.97       -9.60     25.97 o 
  -7   3  12       79.26       73.52     32.44 o 
  -6   3  12        5.34        1.74     30.49 o 
  -5   3  12     3563.88     3506.18     66.02 o 
  -4   3  12      174.61      173.88     15.22 o 
  -3   3  12       69.43       66.69      9.45 o 
  -2   3  12      532.13      515.46     13.06 o 
  -1   3  12      174.58      200.22     13.03 o 
   0   3  12       94.43       94.41      8.35 o 
   1   3  12     5549.25     5474.19     63.44 o 
   2   3  12     9379.39    10086.22    107.40 o 
   3   3  12      119.70      123.95     13.23 o 
   4   3  12      300.50      283.36     25.27 o 
   5   3  12       80.86       69.16     21.55 o 
   6   3  12       24.34       -1.64     24.16 o 
   7   3  12      102.03      106.45     33.37 o 
  -7   4  12      105.79      133.26     33.31 o 
  -6   4  12        0.02       16.58     24.99 o 
  -5   4  12      146.71      140.44     19.21 o 
  -4   4  12       83.50       54.42     14.01 o 
  -3   4  12      219.34      249.02     13.76 o 
  -2   4  12       85.83       91.43      9.06 o 
  -1   4  12     3026.04     3066.42     45.61 o 
   0   4  12      323.33      314.55     12.68 o 
   1   4  12       18.89       25.28      8.32 o 
   2   4  12      164.55      179.85     12.97 o 
   3   4  12      123.91      135.62     16.57 o 
   4   4  12     1925.79     1952.27     61.41 o 
   5   4  12      617.89      605.37     37.29 o 
   6   4  12       37.61       75.52     28.99 o 
   7   4  12        5.93      -25.64     25.64 o 
  -7   5  12        0.42        5.77     28.32 o 
  -6   5  12       53.35       57.41     27.85 o 
  -5   5  12     1698.85     1704.62     59.16 o 
  -4   5  12      500.55      462.24     28.54 o 
  -3   5  12      202.73      208.18     15.76 o 
  -2   5  12     2346.24     2361.65     34.59 o 
  -1   5  12      336.59      327.99     15.31 o 
   0   5  12     1152.16     1105.60     21.14 o 
   1   5  12       66.82       61.10      9.74 o 
   2   5  12       11.68        3.22      8.97 o 
   3   5  12      130.04      157.54     17.71 o 
   4   5  12      767.58      743.23     34.63 o 
   5   5  12       54.29       59.68     21.79 o 
   6   5  12      180.16      197.88     30.23 o 
  -7   6  12       20.01       24.77     31.44 o 
  -6   6  12      220.68      248.02     36.34 o 
  -5   6  12      362.54      364.16     27.10 o 
  -4   6  12       57.67       49.29     13.74 o 
  -3   6  12       30.07       30.78     10.84 o 
  -2   6  12     1746.30     1821.42     26.88 o 
  -1   6  12     2277.44     2304.21     32.96 o 
   0   6  12       92.99       92.59      8.69 o 
   1   6  12      104.86      109.95     11.25 o 
   2   6  12       22.06       34.86     11.65 o 
   3   6  12       95.37       83.91     15.34 o 
   4   6  12      378.87      404.00     32.28 o 
   5   6  12     1667.29     1565.51     53.50 o 
   6   6  12      239.87      280.16     34.50 o 
  -6   7  12      202.74       92.81     36.13 o 
  -5   7  12      518.13      627.83     37.64 o 
  -4   7  12      902.99      911.63     39.44 o 
  -3   7  12      171.71      160.71     17.66 o 
  -2   7  12      451.73      415.64     18.89 o 
  -1   7  12        4.14        1.18      6.65 o 
   0   7  12      156.80      142.78     10.57 o 
   1   7  12      457.78      450.70     17.92 o 
   2   7  12     1175.43     1194.46     29.20 o 
   3   7  12       38.05       50.86     14.86 o 
   4   7  12      194.06      203.20     28.01 o 
   5   7  12       25.13       16.45     23.46 o 
   6   7  12       68.42       33.19     25.52 o 
  -6   8  12      372.88      326.69     66.95 o 
  -5   8  12       49.47       63.03     18.71 o 
  -4   8  12      670.67      653.04     34.62 o 
  -3   8  12      126.86      165.28     31.03 o 
  -2   8  12       32.22       49.83     15.15 o 
  -1   8  12      180.11      182.97     14.24 o 
   0   8  12      116.10       94.06     12.02 o 
   1   8  12      966.91      924.58     28.08 o 
   2   8  12       61.24       51.59     11.73 o 
   3   8  12      239.58      245.86     20.98 o 
   4   8  12      528.11      540.04     37.83 o 
   5   8  12      210.97      195.23     28.45 o 
   6   8  12       16.58       43.84     24.45 o 
  -6   9  12        7.25       -8.66     27.35 o 
  -5   9  12       69.67       74.91     23.59 o 
  -4   9  12      387.45      431.42     30.15 o 
  -3   9  12       25.46        9.92     15.08 o 
  -2   9  12      432.63      501.74     30.55 o 
  -1   9  12        5.18        7.19     13.22 o 
   0   9  12       93.37      103.01     13.05 o 
   1   9  12      308.54      301.51     20.36 o 
   2   9  12      671.19      655.60     27.59 o 
   3   9  12       12.29       29.95     17.28 o 
   4   9  12      491.51      510.73     44.87 o 
   5   9  12       96.86       68.00     25.56 o 
   6   9  12        0.66      -26.59     26.59 o 
  -6  10  12       89.13      159.23     35.56 o 
  -5  10  12        2.21       -4.00     21.74 o 
  -4  10  12       69.61       33.81     18.12 o 
  -3  10  12       88.50      102.32     21.39 o 
  -2  10  12      275.04      318.24     25.95 o 
  -1  10  12      184.82      178.70     20.33 o 
   0  10  12        1.40        4.71     13.76 o 
   1  10  12       25.62       14.73     15.42 o 
   2  10  12      289.02      332.36     23.31 o 
   3  10  12      120.44      115.10     21.72 o 
   4  10  12      875.50      872.28     63.98 o 
   5  10  12      534.67      514.47     50.91 o 
  -5  11  12       35.77       75.09     33.08 o 
  -4  11  12       64.47       53.69     18.61 o 
  -3  11  12      273.70      296.14     29.19 o 
  -2  11  12       38.65       35.13     18.44 o 
  -1  11  12       66.06       63.58     18.17 o 
   0  11  12       96.83       94.59     20.13 o 
   1  11  12        6.59       19.63     13.09 o 
   2  11  12        8.93        8.32     14.20 o 
   3  11  12      126.02      112.86     26.98 o 
   4  11  12       19.59      -14.64     24.82 o 
   5  11  12       13.04       56.38     32.77 o 
  -5  12  12        1.77      -20.39     20.39 o 
  -4  12  12      193.97      177.20     24.96 o 
  -3  12  12       15.11       22.72     20.79 o 
  -2  12  12        6.12       -2.40     18.44 o 
  -1  12  12       18.88       42.26     18.58 o 
   0  12  12      393.59      407.84     30.82 o 
   1  12  12      287.14      287.79     23.14 o 
   2  12  12      142.41      145.88     20.23 o 
   3  12  12      169.39      200.00     27.32 o 
   4  12  12       12.37      -11.50     44.13 o 
   5  12  12        7.50       -0.86     35.48 o 
  -5  13  12      117.62      105.27     27.66 o 
  -4  13  12      447.77      460.91     42.10 o 
  -3  13  12       85.38       70.00     22.64 o 
  -2  13  12       14.62       -2.60     19.15 o 
  -1  13  12       97.65       99.17     24.56 o 
   0  13  12      175.93      174.16     24.16 o 
   1  13  12      131.12       73.76     27.98 o 
   2  13  12       84.77       66.69     20.94 o 
   3  13  12        3.13       23.84     25.42 o 
   4  13  12       62.13       42.90     35.50 o 
  -4  14  12       31.23       40.63     30.03 o 
  -3  14  12      190.33      154.42     33.05 o 
  -2  14  12      108.51       98.20     31.02 o 
  -1  14  12        1.97      -22.17     22.17 o 
   0  14  12       31.14       50.68     25.85 o 
   1  14  12       22.47        2.86     24.05 o 
   2  14  12      108.47      104.85     29.71 o 
   3  14  12       88.06       90.92     30.75 o 
   4  14  12      257.67      232.47     48.26 o 
  -3  15  12        0.49       46.87     30.63 o 
  -2  15  12      103.77      129.50     33.66 o 
  -1  15  12       19.19       24.31     28.30 o 
   0  15  12        9.52       58.52     27.71 o 
   1  15  12       60.69       25.32     26.72 o 
   2  15  12       27.85       32.63     29.79 o 
   3  15  12      147.94      169.75     45.57 o 
  -3  16  12      138.12       85.53     60.71 o 
  -2  16  12        1.01      -21.23     28.99 o 
  -1  16  12        3.83      -26.81     26.81 o 
   0  16  12      596.34      721.99     88.23 o 
   1  16  12       74.95       78.48     29.50 o 
   2  16  12       40.05       45.57     33.29 o 
  -1  17  12      109.08       48.35     31.35 o 
   0  17  12      467.64      464.43     77.27 o 
   1  17  12       32.91       28.13     30.65 o 
  -7   1  13      115.51      277.19     56.19 o 
  -6   1  13       13.52      -10.18     29.36 o 
  -5   1  13     1226.94     1163.80     38.03 o 
  -4   1  13      265.21      270.03     17.96 o 
  -3   1  13        3.33        5.08      7.82 o 
  -2   1  13     4454.67     4719.65     49.69 o 
  -1   1  13       38.36       49.08      6.95 o 
   0   1  13       84.29      110.55     10.14 o 
   1   1  13       21.92       23.87      7.90 o 
   2   1  13     1086.95     1192.71     22.88 o 
   3   1  13      941.17      930.72     46.49 o 
   4   1  13     5208.78     4839.00     83.72 o 
   5   1  13      410.09      450.72     41.01 o 
   6   1  13        0.77       48.92     25.07 o 
   7   1  13        0.71        7.87     28.11 o 
  -7   2  13       43.34      -14.72     35.34 o 
  -6   2  13      721.30      585.35     45.54 o 
  -5   2  13      716.32      709.52     34.41 o 
  -4   2  13     2682.15     2675.95     46.05 o 
  -3   2  13     1643.64     1739.50     30.24 o 
  -2   2  13      362.50      426.80     12.46 o 
  -1   2  13     1242.80     1344.63     28.11 o 
   0   2  13      299.94      298.18     13.73 o 
   1   2  13      967.58      967.40     22.26 o 
   2   2  13      923.49     1025.71     24.68 o 
   3   2  13      288.76      323.16     19.04 o 
   4   2  13       39.65       53.83     17.18 o 
   5   2  13      546.72      543.36     40.22 o 
   6   2  13      181.16      229.47     41.67 o 
   7   2  13        1.07       29.12     34.22 o 
  -7   3  13      139.24      181.03     57.27 o 
  -6   3  13      154.03      161.95     31.14 o 
  -5   3  13        4.93       10.16     14.69 o 
  -4   3  13      437.58      415.93     24.22 o 
  -3   3  13       10.90       12.29      7.87 o 
  -2   3  13     2030.78     2046.51     31.48 o 
  -1   3  13       10.94       10.40      8.30 o 
   0   3  13      937.20      998.04     24.95 o 
   1   3  13      923.88     1018.30     23.20 o 
   2   3  13        0.43        8.39      9.98 o 
   3   3  13        2.24        4.68     10.42 o 
   4   3  13     3559.68     3423.75     68.22 o 
   5   3  13      192.67      225.92     27.74 o 
   6   3  13       22.11      -18.55     22.51 o 
   7   3  13        3.09        8.02     28.91 o 
  -7   4  13      121.26      154.58     35.44 o 
  -6   4  13      323.16      363.30     38.90 o 
  -5   4  13     1284.69     1273.83     40.38 o 
  -4   4  13      203.59      241.34     34.17 o 
  -3   4  13     2376.93     2287.71     41.43 o 
  -2   4  13       54.10       59.06      8.52 o 
  -1   4  13     2278.54     2249.33     37.90 o 
   0   4  13      533.02      517.30     15.12 o 
   1   4  13      290.13      298.49     15.36 o 
   2   4  13      358.68      429.43     18.24 o 
   3   4  13     1172.20     1104.47     32.78 o 
   4   4  13        0.21        6.65     18.58 o 
   5   4  13        1.01      -11.32     18.60 o 
   6   4  13      125.08      114.42     30.08 o 
  -7   5  13       44.39       66.34     31.60 o 
  -6   5  13        0.19       19.19     23.74 o 
  -5   5  13     1312.38     1346.62     42.94 o 
  -4   5  13       50.43       34.77     12.55 o 
  -3   5  13      597.86      597.23     22.92 o 
  -2   5  13     1323.66     1431.53     26.22 o 
  -1   5  13      772.40      777.03     23.00 o 
   0   5  13      836.74      848.05     19.05 o 
   1   5  13      582.60      619.25     19.40 o 
   2   5  13      406.45      410.27     20.41 o 
   3   5  13      705.39      714.84     28.25 o 
   4   5  13     1227.75     1226.12     42.11 o 
   5   5  13     1215.53     1236.17     48.15 o 
   6   5  13       35.52       36.74     23.24 o 
  -7   6  13       33.88        9.93     32.84 o 
  -6   6  13       32.26      -12.60     28.15 o 
  -5   6  13       26.96       75.98     18.46 o 
  -4   6  13      237.57      239.20     19.19 o 
  -3   6  13      327.16      350.35     19.33 o 
  -2   6  13        1.31        4.63      7.28 o 
  -1   6  13      637.60      677.59     29.32 o 
   0   6  13       38.04       32.65      7.70 o 
   1   6  13      360.29      373.34     17.19 o 
   2   6  13     2071.33     2047.41     37.79 o 
   3   6  13       45.78       43.77     13.93 o 
   4   6  13        4.40       15.35     19.63 o 
   5   6  13       37.94       63.74     21.37 o 
   6   6  13        5.32       25.38     23.44 o 
  -6   7  13      112.23       66.02     34.05 o 
  -5   7  13      382.15      401.86     34.89 o 
  -4   7  13      322.82      304.97     27.99 o 
  -3   7  13      190.94      177.65     18.28 o 
  -2   7  13       79.56       70.71     15.09 o 
  -1   7  13       29.29       24.84      8.37 o 
   0   7  13      596.14      596.74     17.38 o 
   1   7  13       59.11       61.50     10.85 o 
   2   7  13      444.54      435.83     20.58 o 
   3   7  13      277.70      292.18     22.10 o 
   4   7  13      503.35      486.12     38.25 o 
   5   7  13      779.53      774.00     43.12 o 
   6   7  13        0.03        2.21     23.07 o 
  -6   8  13      145.35      120.18     31.48 o 
  -5   8  13      528.47      554.03     34.27 o 
  -4   8  13       63.18       68.07     17.83 o 
  -3   8  13      306.78      348.03     23.59 o 
  -2   8  13       33.14       19.49     14.87 o 
  -1   8  13      739.78      757.60     41.47 o 
   0   8  13       33.64       38.35      9.73 o 
   1   8  13      358.19      376.69     28.48 o 
   2   8  13      273.25      268.30     19.91 o 
   3   8  13       19.17       14.69     14.02 o 
   4   8  13      153.71      177.28     34.26 o 
   5   8  13       11.60        6.38     20.45 o 
   6   8  13       33.15       33.06     25.93 o 
  -6   9  13       57.96       59.20     30.95 o 
  -5   9  13      326.82      321.72     28.11 o 
  -4   9  13       34.80       42.65     17.94 o 
  -3   9  13      804.69      802.43     33.22 o 
  -2   9  13      300.13      339.24     27.37 o 
  -1   9  13       30.39       15.05     13.97 o 
   0   9  13     1903.24     1879.43     40.15 o 
   1   9  13      216.59      205.26     17.94 o 
   2   9  13        3.39       31.18     13.32 o 
   3   9  13        0.17        0.45     17.18 o 
   4   9  13       22.22       42.32     27.04 o 
   5   9  13      545.43      615.36     44.91 o 
   6   9  13        5.62       19.14     28.23 o 
  -6  10  13      301.40      330.09     40.22 o 
  -5  10  13      144.81      201.80     33.95 o 
  -4  10  13       46.64       57.54     19.65 o 
  -3  10  13       58.78       47.54     18.86 o 
  -2  10  13      342.59      378.27     29.40 o 
  -1  10  13      334.92      377.13     27.94 o 
   0  10  13       26.89       37.11     17.72 o 
   1  10  13      208.01      252.25     31.04 o 
   2  10  13       21.43       35.62     14.85 o 
   3  10  13        6.92      -14.16     37.79 o 
   4  10  13       41.73       55.60     28.30 o 
   5  10  13       92.76       70.58     33.10 o 
  -5  11  13      123.57      121.92     27.63 o 
  -4  11  13       14.10      -15.42     26.65 o 
  -3  11  13      694.34      747.53     40.48 o 
  -2  11  13      184.93      218.72     34.15 o 
  -1  11  13      278.58      350.87     33.42 o 
   0  11  13       42.55       39.38     17.97 o 
   1  11  13        2.01        7.25     14.23 o 
   2  11  13       10.99        7.73     14.98 o 
   3  11  13      571.16      553.02     37.55 o 
   4  11  13       26.04       93.20     37.87 o 
   5  11  13      339.70      305.24     52.22 o 
  -5  12  13      128.39      115.04     27.79 o 
  -4  12  13      199.98      248.25     40.73 o 
  -3  12  13       28.81        8.33     21.37 o 
  -2  12  13        1.78       32.45     20.13 o 
  -1  12  13       13.65        2.09     17.28 o 
   0  12  13      112.12       92.86     20.83 o 
   1  12  13       11.78       11.58     17.57 o 
   2  12  13       77.83       69.79     18.23 o 
   3  12  13      255.33      218.13     27.54 o 
   4  12  13      161.39      126.84     50.32 o 
   5  12  13       33.50       -8.41     30.75 o 
  -4  13  13      119.66      141.67     27.48 o 
  -3  13  13       65.06       72.58     31.41 o 
  -2  13  13       22.23       19.57     19.80 o 
  -1  13  13        1.42        6.61     19.86 o 
   0  13  13      272.57      318.89     47.11 o 
   1  13  13      180.28      147.18     35.43 o 
   2  13  13       31.89       28.27     29.68 o 
   3  13  13      110.47       93.48     30.57 o 
   4  13  13        5.93       40.29     32.95 o 
  -4  14  13       17.97       32.93     31.48 o 
  -3  14  13      149.20      171.19     40.35 o 
  -2  14  13      208.70      197.90     34.47 o 
  -1  14  13       58.56       50.79     27.71 o 
   0  14  13       12.60       15.64     25.37 o 
   1  14  13      185.03      169.02     52.99 o 
   2  14  13      398.58      412.47     41.63 o 
   3  14  13       74.39       78.54     38.43 o 
   4  14  13       24.80       -0.86     35.48 o 
  -3  15  13      287.80      367.99     44.63 o 
  -2  15  13        3.35      -11.27     27.75 o 
  -1  15  13      419.81      457.59     46.65 o 
   0  15  13        6.98      -16.74     27.62 o 
   1  15  13       23.70       18.96     33.40 o 
   2  15  13        8.57      -17.96     27.25 o 
   3  15  13      323.13      278.96     75.32 o 
  -2  16  13       53.02       39.34     32.34 o 
  -1  16  13       30.34       53.97     29.12 o 
   0  16  13        4.93       67.71     30.31 o 
   1  16  13        6.73       33.67     29.86 o 
   2  16  13        0.01        1.79     29.86 o 
  -1  17  13        3.25       15.60     31.46 o 
   0  17  13        2.36       87.25     35.64 o 
  -7   0  14       10.82      -44.63     44.63 o 
  -6   0  14      167.32      139.48     55.79 o 
  -5   0  14     3293.55     3187.36     80.71 o 
  -4   0  14     4299.45     4103.27     83.98 o 
  -3   0  14      217.29      227.20     17.48 o 
  -2   0  14     6716.12     6739.34     92.27 o 
  -1   0  14     1480.69     1584.53     35.28 o 
   0   0  14      447.47      409.48     22.09 o 
   1   0  14     7992.05     8547.52    129.91 o 
   2   0  14       33.43       46.23     12.51 o 
   3   0  14     1830.58     1816.03     56.80 o 
   4   0  14      225.59      301.71     54.40 o 
   5   0  14     3472.05     3450.75    117.91 o 
   6   0  14       83.63      103.21     41.28 o 
   7   0  14      294.11      225.48     54.70 o 
  -7   1  14      108.45      148.53     48.30 o 
  -6   1  14      168.41      118.56     41.42 o 
  -5   1  14     1168.66     1241.77     54.16 o 
  -4   1  14      291.17      270.59     18.34 o 
  -3   1  14      417.25      430.56     17.40 o 
  -2   1  14     1144.61     1235.87     20.41 o 
  -1   1  14     1866.17     1913.17     29.09 o 
   0   1  14        1.33       -7.01      8.73 o 
   1   1  14      956.64     1066.32     22.32 o 
   2   1  14     1762.00     1819.00     29.17 o 
   3   1  14      544.08      509.48     26.51 o 
   4   1  14     1333.97     1364.59     43.22 o 
   5   1  14     2487.78     2361.83     69.07 o 
   6   1  14       36.60       26.84     25.96 o 
   7   1  14       45.57       87.87     57.20 o 
  -7   2  14       10.52       24.28     48.82 o 
  -6   2  14       20.69       25.84     36.34 o 
  -5   2  14      996.68     1008.00     36.69 o 
  -4   2  14       94.94      112.05     16.83 o 
  -3   2  14      145.42      172.91     12.35 o 
  -2   2  14      255.40      264.54     13.27 o 
  -1   2  14        4.39       -4.07      7.89 o 
   0   2  14       42.95       50.44      7.83 o 
   1   2  14       35.38       54.67      9.49 o 
   2   2  14       17.63       10.00     15.42 o 
   3   2  14      159.58      180.67     19.31 o 
   4   2  14      149.53      155.55     21.48 o 
   5   2  14        0.03       -6.52     19.37 o 
   6   2  14       69.66       82.98     31.41 o 
  -7   3  14        0.94        6.86     36.45 o 
  -6   3  14       97.81       81.06     27.06 o 
  -5   3  14      361.15      382.22     27.30 o 
  -4   3  14       48.76       36.72     13.88 o 
  -3   3  14      179.31      192.94     15.43 o 
  -2   3  14     1543.47     1673.81     28.64 o 
  -1   3  14      209.64      228.88     15.04 o 
   0   3  14      224.28      219.04     11.67 o 
   1   3  14      980.78      946.77     23.06 o 
   2   3  14       20.98       31.13      9.59 o 
   3   3  14        1.64        0.57     17.17 o 
   4   3  14        6.52      -14.58     14.58 o 
   5   3  14     1416.19     1441.39     51.75 o 
   6   3  14        8.39       16.55     24.89 o 
  -7   4  14        3.66       11.61     26.37 o 
  -6   4  14       61.89        9.49     49.05 o 
  -5   4  14     1494.13     1444.25     43.42 o 
  -4   4  14     1572.93     1504.76     36.57 o 
  -3   4  14      358.32      326.25     19.05 o 
  -2   4  14     1381.38     1434.41     26.40 o 
  -1   4  14      410.77      403.91     18.13 o 
   0   4  14      602.37      563.86     25.37 o 
   1   4  14     1644.93     1811.21     31.74 o 
   2   4  14      166.91      182.14     15.09 o 
   3   4  14      533.93      545.31     25.19 o 
   4   4  14       25.74       22.64     16.40 o 
   5   4  14     2298.33     2127.21     61.09 o 
   6   4  14       41.06       34.03     27.45 o 
  -7   5  14        3.40      -20.29     50.81 o 
  -6   5  14       24.08       60.67     27.07 o 
  -5   5  14      380.21      379.95     27.75 o 
  -4   5  14       70.86       62.61     14.25 o 
  -3   5  14      442.95      446.63     20.99 o 
  -2   5  14       86.30       77.19      9.96 o 
  -1   5  14      979.07      975.01     25.02 o 
   0   5  14      522.70      505.27     15.44 o 
   1   5  14     1748.26     1838.48     33.68 o 
   2   5  14     1240.78     1319.16     29.73 o 
   3   5  14       51.00       50.46     14.20 o 
   4   5  14      840.05      821.14     36.81 o 
   5   5  14      215.28      167.30     28.17 o 
   6   5  14       85.12       81.34     27.22 o 
  -7   6  14       36.27       61.37     55.79 o 
  -6   6  14      205.19      198.74     41.56 o 
  -5   6  14     2156.91     2135.94     70.94 o 
  -4   6  14      683.83      676.44     37.01 o 
  -3   6  14       90.53      109.80     13.93 o 
  -2   6  14       93.82      104.27     10.97 o 
  -1   6  14      643.70      652.09     21.55 o 
   0   6  14       18.06       21.74      7.21 o 
   1   6  14      130.91      145.44     12.72 o 
   2   6  14       11.30       19.07     10.61 o 
   3   6  14       28.28       34.04     15.57 o 
   4   6  14      173.80      204.85     27.81 o 
   5   6  14       65.72       60.47     21.94 o 
   6   6  14      105.87      113.08     35.86 o 
  -6   7  14        1.52      -24.55     24.55 o 
  -5   7  14       90.31       95.00     21.12 o 
  -4   7  14      140.13      146.27     24.71 o 
  -3   7  14        0.18      -12.28     12.28 o 
  -2   7  14     1245.19     1274.79     40.43 o 
  -1   7  14        3.75       -0.49     11.79 o 
   0   7  14      221.85      233.27     14.97 o 
   1   7  14      661.27      619.82     23.21 o 
   2   7  14       14.80       16.72     11.10 o 
   3   7  14       11.87       -7.36     15.17 o 
   4   7  14       41.86       34.75     21.28 o 
   5   7  14       26.77       41.79     22.24 o 
   6   7  14        2.38      -12.91     23.75 o 
  -6   8  14       10.91       37.37     28.23 o 
  -5   8  14        0.14        0.13     20.35 o 
  -4   8  14      230.97      255.15     24.25 o 
  -3   8  14     1047.93     1025.14     36.26 o 
  -2   8  14       46.33       53.53     16.13 o 
  -1   8  14      429.71      429.03     30.20 o 
   0   8  14     1537.81     1481.33     33.83 o 
   1   8  14        0.19       15.26     11.42 o 
   2   8  14       28.95       36.71     13.67 o 
   3   8  14       33.62       40.21     17.15 o 
   4   8  14        6.61       16.57     20.93 o 
   5   8  14      440.53      412.08     35.07 o 
   6   8  14       45.73       35.35     25.89 o 
  -6   9  14        4.03      -14.12     27.07 o 
  -5   9  14       41.71       42.73     18.93 o 
  -4   9  14       58.73      104.09     20.29 o 
  -3   9  14       13.02       -7.35     16.84 o 
  -2   9  14       45.96       81.21     18.52 o 
  -1   9  14      356.60      410.73     28.10 o 
   0   9  14        0.11        3.27     14.51 o 
   1   9  14      118.84      111.09     15.69 o 
   2   9  14       70.55       53.43     17.06 o 
   3   9  14       17.08       -7.64     17.10 o 
   4   9  14       10.83        6.05     26.41 o 
   5   9  14       67.76       74.59     30.20 o 
  -6  10  14       61.00       89.42     32.57 o 
  -5  10  14      801.60      756.84     40.52 o 
  -4  10  14      276.71      254.07     26.33 o 
  -3  10  14        0.43        9.07     18.13 o 
  -2  10  14       59.01       82.05     19.71 o 
  -1  10  14      696.86      702.83     35.22 o 
   0  10  14       77.11       69.70     18.12 o 
   1  10  14        0.11        4.46     13.30 o 
   2  10  14      140.49      142.60     18.51 o 
   3  10  14      171.67      144.79     23.19 o 
   4  10  14        0.76       11.24     30.88 o 
   5  10  14      285.90      254.91     41.68 o 
  -5  11  14       17.91       37.59     23.83 o 
  -4  11  14      138.22      126.21     23.82 o 
  -3  11  14       20.32       39.61     21.04 o 
  -2  11  14      106.81      116.29     23.10 o 
  -1  11  14        2.31       18.78     17.28 o 
   0  11  14      350.55      342.54     30.60 o 
   1  11  14       52.84       66.09     19.80 o 
   2  11  14       88.35      124.20     33.89 o 
   3  11  14      103.75      110.76     23.92 o 
   4  11  14        1.60       15.50     26.06 o 
   5  11  14       29.47       23.56     35.14 o 
  -5  12  14       72.26       61.86     35.43 o 
  -4  12  14        5.45       -2.69     21.72 o 
  -3  12  14      869.32      846.86     46.01 o 
  -2  12  14        9.03      -29.39     29.39 o 
  -1  12  14      245.49      243.71     26.74 o 
   0  12  14      393.95      402.57     31.53 o 
   1  12  14       96.21       89.75     28.59 o 
   2  12  14        8.77       31.37     19.94 o 
   3  12  14       67.34       72.17     23.23 o 
   4  12  14       21.56       31.12     28.96 o 
  -4  13  14       78.63       63.03     25.98 o 
  -3  13  14      198.78      227.75     31.92 o 
  -2  13  14      108.46      101.45     23.97 o 
  -1  13  14       25.02       25.11     30.20 o 
   0  13  14      149.99      146.92     32.61 o 
   1  13  14       17.87       34.11     21.17 o 
   2  13  14        1.84      -21.29     21.29 o 
   3  13  14       11.94       21.44     34.48 o 
   4  13  14        0.08       23.82     41.84 o 
  -4  14  14        6.62       -0.08     27.28 o 
  -3  14  14        0.39       10.05     30.51 o 
  -2  14  14       41.75       27.34     33.01 o 
  -1  14  14      129.91      146.43     31.95 o 
   0  14  14      298.98      376.74     50.83 o 
   1  14  14       84.88       80.94     41.43 o 
   2  14  14        2.60       22.00     27.28 o 
   3  14  14       52.03      137.58     43.26 o 
  -3  15  14        7.80       24.61     31.63 o 
  -2  15  14       34.28       50.85     35.66 o 
  -1  15  14        1.68       51.63     29.92 o 
   0  15  14        0.39      -14.63     27.12 o 
   1  15  14        3.79        1.88     27.00 o 
   2  15  14        3.65      -24.98     24.98 o 
   3  15  14        3.48      -53.00     53.00 o 
  -2  16  14       19.05       29.66     32.06 o 
  -1  16  14        6.63       -6.95     27.92 o 
   0  16  14      114.73      114.75     61.72 o 
   1  16  14      145.63       15.21     35.80 o 
   2  16  14       18.33      118.91     35.36 o 
  -7   1  15       24.24       44.63     39.45 o 
  -6   1  15      159.27      224.15     82.29 o 
  -5   1  15      255.83      235.71     27.48 o 
  -4   1  15     1896.83     1840.42     43.69 o 
  -3   1  15       55.20       76.93      9.20 o 
  -2   1  15     2024.53     2120.65     28.71 o 
  -1   1  15      464.75      421.15     14.40 o 
   0   1  15        0.01       -7.24      7.41 o 
   1   1  15     2106.15     2187.72     33.34 o 
   2   1  15        0.18       -7.19      7.19 o 
   3   1  15     1695.55     1728.85     43.30 o 
   4   1  15     1254.16     1223.77     42.25 o 
   5   1  15     1375.50     1402.72     55.83 o 
   6   1  15        0.43      -12.69     23.14 o 
  -7   2  15       51.22       42.52     40.11 o 
  -6   2  15      188.19      232.75     45.37 o 
  -5   2  15        2.10       21.34     15.52 o 
  -4   2  15      147.53      168.25     16.58 o 
  -3   2  15      270.18      311.04     16.43 o 
  -2   2  15        7.83        8.36      8.46 o 
  -1   2  15     5233.01     5481.00     71.26 o 
   0   2  15        0.73       -5.87      6.59 o 
   1   2  15      314.44      292.71     15.95 o 
   2   2  15      328.15      358.31     20.35 o 
   3   2  15      847.08      875.80     47.13 o 
   4   2  15       35.30       26.84     22.42 o 
   5   2  15      323.31      295.07     33.63 o 
   6   2  15      149.55      192.52     35.27 o 
  -7   3  15       41.62       64.78     82.29 o 
  -6   3  15      199.21      207.22     32.44 o 
  -5   3  15        3.57       -6.51     23.90 o 
  -4   3  15      603.24      622.97     25.83 o 
  -3   3  15     2584.21     2432.34     43.27 o 
  -2   3  15      575.17      594.00     20.14 o 
  -1   3  15      610.01      597.78     20.67 o 
   0   3  15       99.59      102.54      9.69 o 
   1   3  15      977.63     1002.81     27.65 o 
   2   3  15      596.44      635.62     22.03 o 
   3   3  15      763.21      799.93     31.23 o 
   4   3  15      813.93      835.53     46.18 o 
   5   3  15     1323.58     1350.68     56.86 o 
   6   3  15        8.96       37.72     25.07 o 
  -7   4  15       28.13        7.93     36.86 o 
  -6   4  15       28.43       51.22     34.43 o 
  -5   4  15       47.59       37.34     16.98 o 
  -4   4  15     3360.06     3202.60     55.60 o 
  -3   4  15        0.75       -4.61      8.71 o 
  -2   4  15      542.90      551.71     19.42 o 
  -1   4  15      387.08      395.80     18.22 o 
   0   4  15        4.68       13.42      6.99 o 
   1   4  15      408.34      450.88     17.96 o 
   2   4  15      931.42      943.39     25.73 o 
   3   4  15     1209.66     1148.90     40.70 o 
   4   4  15      419.27      440.35     30.63 o 
   5   4  15      127.79      116.22     35.80 o 
   6   4  15       24.93        5.18     25.88 o 
  -7   5  15       36.61      -10.69     29.04 o 
  -6   5  15        0.00      -22.92     22.92 o 
  -5   5  15      781.35      778.53     38.67 o 
  -4   5  15     3643.95     3524.09     64.54 o 
  -3   5  15      883.46      924.31     24.65 o 
  -2   5  15      668.06      669.44     20.85 o 
  -1   5  15        6.57       14.17      9.05 o 
   0   5  15       54.78       57.03     12.66 o 
   1   5  15      898.40     1032.30     27.03 o 
   2   5  15       54.71       72.37     11.71 o 
   3   5  15      639.07      660.57     28.76 o 
   4   5  15      605.33      560.38     32.80 o 
   5   5  15      510.70      638.29     56.68 o 
   6   5  15       27.36       64.40     27.31 o 
  -6   6  15      127.61      145.63     30.75 o 
  -5   6  15       25.27       35.94     17.89 o 
  -4   6  15        9.53      -14.30     14.30 o 
  -3   6  15       76.59       71.37     12.33 o 
  -2   6  15      146.00      158.31     14.81 o 
  -1   6  15      501.34      557.78     20.79 o 
   0   6  15      709.45      697.71     18.70 o 
   1   6  15        0.73       -5.04      8.40 o 
   2   6  15       13.88       24.29     11.85 o 
   3   6  15       51.14       22.27     13.49 o 
   4   6  15      217.03      194.58     28.01 o 
   5   6  15       28.81        8.17     20.76 o 
   6   6  15        0.32      -20.27     20.27 o 
  -6   7  15        3.72       23.47     28.23 o 
  -5   7  15      114.68      151.99     21.55 o 
  -4   7  15       75.05       77.54     18.31 o 
  -3   7  15      799.17      832.91     33.44 o 
  -2   7  15        0.33        1.10     14.07 o 
  -1   7  15       21.79       25.06     14.26 o 
   0   7  15       38.11       39.49     14.07 o 
   1   7  15        1.71       -8.92      8.92 o 
   2   7  15      265.53      304.53     21.49 o 
   3   7  15      400.97      354.89     24.90 o 
   4   7  15      401.04      399.17     34.30 o 
   5   7  15      301.81      257.56     30.04 o 
   6   7  15        0.27        5.70     23.47 o 
  -6   8  15        4.32      -21.81     25.37 o 
  -5   8  15        4.12       14.08     18.06 o 
  -4   8  15     2183.29     2146.37     53.24 o 
  -3   8  15        1.16       10.74     16.50 o 
  -2   8  15       55.91       51.27     16.93 o 
  -1   8  15      148.37      208.51     52.34 o 
   0   8  15       20.78       30.43     15.15 o 
   1   8  15      164.03      160.77     16.54 o 
   2   8  15      381.57      399.05     24.99 o 
   3   8  15      253.92      199.64     23.97 o 
   4   8  15       80.81       74.77     28.70 o 
   5   8  15      156.97      159.34     30.38 o 
   6   8  15      151.26      103.51     32.17 o 
  -6   9  15        1.74      -32.83     32.83 o 
  -5   9  15      573.45      554.83     42.15 o 
  -4   9  15     1238.44     1278.40     44.02 o 
  -3   9  15        2.81        3.66     22.15 o 
  -2   9  15      456.16      487.36     44.29 o 
  -1   9  15       43.63       42.53     16.96 o 
   0   9  15       56.52       42.69     17.29 o 
   1   9  15      277.39      307.87     26.88 o 
   2   9  15       19.24       -3.75     13.07 o 
   3   9  15       36.02       60.56     19.53 o 
   4   9  15        1.99      -22.82     22.82 o 
   5   9  15       78.61       77.35     26.57 o 
  -5  10  15       13.35       42.15     20.99 o 
  -4  10  15      263.46      302.04     30.33 o 
  -3  10  15       22.16       19.96     20.36 o 
  -2  10  15      205.46      203.84     32.56 o 
  -1  10  15        0.03        9.37     16.93 o 
   0  10  15      687.98      654.86     34.06 o 
   1  10  15      148.24      133.91     21.59 o 
   2  10  15        2.55        5.36     13.79 o 
   3  10  15        1.32        6.47     31.41 o 
   4  10  15       89.35       68.90     30.26 o 
   5  10  15        2.07       18.79     34.68 o 
  -5  11  15       26.47       25.37     27.31 o 
  -4  11  15      211.12      248.30     27.48 o 
  -3  11  15        7.00       21.02     21.45 o 
  -2  11  15       18.80       -6.59     18.11 o 
  -1  11  15      158.09      193.73     28.99 o 
   0  11  15       64.69       71.14     20.02 o 
   1  11  15      152.39      151.26     23.28 o 
   2  11  15        4.18        3.73     18.05 o 
   3  11  15      346.94      437.50     34.74 o 
   4  11  15      108.24       73.14     36.31 o 
   5  11  15        0.08       59.65     32.59 o 
  -5  12  15        0.18        1.80     24.28 o 
  -4  12  15      262.54      276.54     32.95 o 
  -3  12  15      168.94      165.02     27.37 o 
  -2  12  15      106.03      130.55     25.71 o 
  -1  12  15        3.19       26.03     20.33 o 
   0  12  15        4.62      -18.48     18.48 o 
   1  12  15       16.67       -2.79     18.32 o 
   2  12  15       76.17       89.75     22.37 o 
   3  12  15        8.22       -9.29     19.83 o 
   4  12  15      199.88      205.10     43.08 o 
  -4  13  15       52.28       28.77     26.32 o 
  -3  13  15      439.23      421.56     36.88 o 
  -2  13  15      418.92      484.43     38.73 o 
  -1  13  15       58.50       48.76     22.69 o 
   0  13  15       78.96       84.07     23.51 o 
   1  13  15      613.21      625.21     77.71 o 
   2  13  15        0.10      -10.97     22.55 o 
   3  13  15      247.99      249.54     43.69 o 
   4  13  15       60.39      117.16     69.74 o 
  -4  14  15      236.91      223.99     38.89 o 
  -3  14  15        0.68        1.49     24.10 o 
  -2  14  15       29.40       30.79     30.60 o 
  -1  14  15      143.62      124.16     43.72 o 
   0  14  15       73.23       64.82     28.70 o 
   1  14  15      204.65      293.23     38.38 o 
   2  14  15        9.62       20.32     47.53 o 
   3  14  15       37.66       40.56     38.12 o 
  -3  15  15        2.59      -24.96     29.94 o 
  -2  15  15      204.35      253.98     40.02 o 
  -1  15  15      198.05      178.74     64.39 o 
   0  15  15        7.89       33.23     28.65 o 
   1  15  15       18.93      -24.99     24.99 o 
   2  15  15       21.22       28.32     28.90 o 
  -2  16  15       67.39       73.74     34.81 o 
  -1  16  15        3.47      -22.83     27.70 o 
   0  16  15       25.32       56.71     64.22 o 
   1  16  15        1.30      -18.20     28.08 o 
  -7   0  16       20.82       25.11     58.58 o 
  -6   0  16      376.17      189.69     64.16 o 
  -5   0  16        3.76        6.20     26.14 o 
  -4   0  16     1134.87     1213.05     47.17 o 
  -3   0  16      243.54      268.80     19.61 o 
  -2   0  16     1314.33     1469.99     33.73 o 
  -1   0  16     1495.64     1527.01     37.22 o 
   0   0  16        1.27      -11.04     11.04 o 
   1   0  16       47.98       39.63     21.56 o 
   2   0  16      687.97      703.65     27.75 o 
   3   0  16      668.06      637.28     38.78 o 
   4   0  16       92.26       61.64     30.15 o 
   5   0  16     1996.03     1928.02     90.95 o 
   6   0  16      430.25      465.38     61.40 o 
  -7   1  16       68.65       76.75     42.38 o 
  -6   1  16      113.26      151.17     41.28 o 
  -5   1  16      304.79      276.95     27.84 o 
  -4   1  16       39.44       38.57     12.92 o 
  -3   1  16     1985.39     1987.89     34.57 o 
  -2   1  16      137.49      157.06     10.49 o 
  -1   1  16       11.73        9.04      6.85 o 
   0   1  16        2.53       -0.05      8.11 o 
   1   1  16      115.36       85.21     12.31 o 
   2   1  16      337.13      336.83     15.96 o 
   3   1  16       11.21       -1.46     13.05 o 
   4   1  16        1.14       18.81     16.23 o 
   5   1  16       30.46       75.59     35.35 o 
   6   1  16      181.50      258.61     36.57 o 
  -7   2  16       12.64       14.92     39.30 o 
  -6   2  16       18.50      -24.23     30.83 o 
  -5   2  16      103.77       76.18     17.82 o 
  -4   2  16       30.63        7.13     11.36 o 
  -3   2  16       31.98       42.53     10.00 o 
  -2   2  16      153.55      152.97     13.80 o 
  -1   2  16      134.96      158.16     14.03 o 
   0   2  16      274.56      318.43     17.87 o 
   1   2  16      552.84      533.52     19.23 o 
   2   2  16       75.94       63.75     11.50 o 
   3   2  16      590.27      623.43     35.55 o 
   4   2  16      359.47      325.25     27.73 o 
   5   2  16       10.79      -16.32     19.83 o 
   6   2  16       16.65       -2.36     42.56 o 
  -7   3  16        0.01      -22.32     37.48 o 
  -6   3  16      139.68       94.39     36.13 o 
  -5   3  16      456.20      462.00     30.17 o 
  -4   3  16      480.94      505.95     25.47 o 
  -3   3  16        1.87       -7.65      8.54 o 
  -2   3  16        8.86       18.26      9.94 o 
  -1   3  16     1016.30     1007.04     26.36 o 
   0   3  16      285.85      278.07     13.54 o 
   1   3  16      105.52      121.08     11.75 o 
   2   3  16       73.45       76.79     14.35 o 
   3   3  16      272.23      301.51     28.48 o 
   4   3  16      346.74      370.92     29.70 o 
   5   3  16        3.03       38.72     21.77 o 
   6   3  16      434.58      429.84     43.08 o 
  -7   4  16       25.40       -6.80     38.43 o 
  -6   4  16        0.07       -3.69     39.90 o 
  -5   4  16       44.12       43.61     16.15 o 
  -4   4  16     1192.82     1195.71     39.98 o 
  -3   4  16      621.41      606.24     20.87 o 
  -2   4  16      263.39      314.95     18.38 o 
  -1   4  16      332.41      353.37     18.21 o 
   0   4  16       62.98       60.78      8.44 o 
   1   4  16      287.66      296.81     16.35 o 
   2   4  16      299.77      312.61     18.41 o 
   3   4  16       91.40      103.72     23.61 o 
   4   4  16        3.10        2.46     17.01 o 
   5   4  16      434.73      444.52     35.19 o 
   6   4  16       77.11       63.81     29.10 o 
  -6   5  16        0.33       -2.65     20.69 o 
  -5   5  16        8.55       14.43     21.00 o 
  -4   5  16        2.28      -11.19     11.95 o 
  -3   5  16       90.98       88.05     12.44 o 
  -2   5  16        4.72        1.30     10.38 o 
  -1   5  16     1391.72     1335.90     31.31 o 
   0   5  16      118.78       96.98      9.29 o 
   1   5  16        0.81        2.19      8.78 o 
   2   5  16       18.73       18.79     10.83 o 
   3   5  16      814.56      831.35     37.83 o 
   4   5  16       56.42      102.84     21.24 o 
   5   5  16       78.21       80.71     24.67 o 
   6   5  16        0.05       18.54     25.83 o 
  -6   6  16      104.58       62.82     27.49 o 
  -5   6  16       71.96       91.95     21.21 o 
  -4   6  16        0.51       -7.32     15.63 o 
  -3   6  16      114.12      127.02     14.90 o 
  -2   6  16        0.03        3.01     10.55 o 
  -1   6  16      304.03      325.59     18.61 o 
   0   6  16      509.97      517.14     21.12 o 
   1   6  16      554.45      579.07     25.96 o 
   2   6  16      291.93      324.58     19.22 o 
   3   6  16     1676.18     1601.15     50.21 o 
   4   6  16      985.43      991.68     57.18 o 
   5   6  16        8.20       37.64     22.45 o 
   6   6  16       36.45       33.73     25.55 o 
  -6   7  16        2.29       58.58     32.88 o 
  -5   7  16      131.22      118.82     22.25 o 
  -4   7  16      346.90      362.93     27.66 o 
  -3   7  16      591.03      571.22     37.04 o 
  -2   7  16      715.57      655.84     32.14 o 
  -1   7  16      622.62      707.52     31.74 o 
   0   7  16      522.57      470.78     28.07 o 
   1   7  16       60.23       29.93     12.17 o 
   2   7  16       75.96       76.17     15.18 o 
   3   7  16     1396.74     1495.23     42.57 o 
   4   7  16       99.88       71.61     28.59 o 
   5   7  16      287.38      340.51     45.21 o 
   6   7  16       10.45       -4.54     26.40 o 
  -6   8  16      262.18      269.71     47.79 o 
  -5   8  16       55.36       35.39     26.13 o 
  -4   8  16      143.11      138.67     21.36 o 
  -3   8  16      534.83      530.15     33.42 o 
  -2   8  16        1.25       -0.78     16.08 o 
  -1   8  16        0.54       14.93     14.87 o 
   0   8  16       49.50       47.08     16.27 o 
   1   8  16     1150.48     1150.34     33.75 o 
   2   8  16       30.91       33.18     14.56 o 
   3   8  16      142.97      156.21     30.60 o 
   4   8  16       70.15       77.20     28.08 o 
   5   8  16      101.08      116.37     37.85 o 
  -6   9  16       89.84       16.10     51.79 o 
  -5   9  16       41.57       39.52     20.58 o 
  -4   9  16      371.49      358.00     29.54 o 
  -3   9  16      366.00      424.04     33.82 o 
  -2   9  16      102.38       79.53     20.04 o 
  -1   9  16       37.89       50.48     18.12 o 
   0   9  16       75.01       77.44     19.08 o 
   1   9  16       53.06       53.64     18.37 o 
   2   9  16        7.59       12.82     14.02 o 
   3   9  16      508.37      512.18     34.03 o 
   4   9  16      280.50      303.46     48.51 o 
   5   9  16       58.46       35.15     25.22 o 
  -5  10  16        1.95        6.55     21.38 o 
  -4  10  16       21.31        5.90     20.06 o 
  -3  10  16      360.93      355.10     32.54 o 
  -2  10  16      552.19      577.77     35.71 o 
  -1  10  16      392.06      432.24     31.85 o 
   0  10  16        0.71       -4.30     17.06 o 
   1  10  16       28.55        1.59     18.31 o 
   2  10  16      393.04      346.78     29.84 o 
   3  10  16      476.35      562.39     62.81 o 
   4  10  16      227.80      189.02     36.06 o 
   5  10  16        0.14       -3.45     43.24 o 
  -5  11  16        0.00      -19.33     19.33 o 
  -4  11  16       50.63       35.12     23.51 o 
  -3  11  16       34.16       48.02     24.56 o 
  -2  11  16      823.21      798.44     41.39 o 
  -1  11  16       26.82       10.79     24.56 o 
   0  11  16      201.63      189.94     25.18 o 
   1  11  16      167.78      143.73     23.86 o 
   2  11  16      243.76      249.39     28.17 o 
   3  11  16      482.72      615.70     40.12 o 
   4  11  16       26.27       -2.79     27.04 o 
  -5  12  16       13.42      -15.83     23.44 o 
  -4  12  16      122.69      119.44     42.68 o 
  -3  12  16       87.24       74.46     24.11 o 
  -2  12  16        2.59       21.55     20.79 o 
  -1  12  16        6.74       16.84     19.59 o 
   0  12  16        9.05       12.87     23.26 o 
   1  12  16      338.37      382.01     33.42 o 
   2  12  16       86.71       64.05     23.21 o 
   3  12  16       76.86       44.16     40.88 o 
   4  12  16       50.66       62.31     30.73 o 
  -4  13  16      207.36      197.57     37.30 o 
  -3  13  16      121.90      125.18     28.99 o 
  -2  13  16       29.85       25.11     23.32 o 
  -1  13  16      139.96      157.05     27.64 o 
   0  13  16        0.01       -0.91     19.99 o 
   1  13  16       25.15       20.51     29.11 o 
   2  13  16       10.19        2.67     22.45 o 
   3  13  16        5.26       10.71     28.23 o 
   4  13  16       33.74       42.53     44.35 o 
  -3  14  16        2.93       -2.59     25.19 o 
  -2  14  16      208.35      247.43     35.84 o 
  -1  14  16      146.28      139.74     39.46 o 
   0  14  16       43.97       57.71     28.99 o 
   1  14  16       47.02       31.86     35.89 o 
   2  14  16      164.17      164.75     40.81 o 
   3  14  16       32.82       79.33     97.64 o 
  -3  15  16       19.81       54.47     33.66 o 
  -2  15  16       73.68       43.76     33.11 o 
  -1  15  16       16.14        7.83     28.74 o 
   0  15  16      109.91       89.02     31.60 o 
   1  15  16       87.03       53.60     30.95 o 
   2  15  16       93.15       87.12     34.59 o 
  -1  16  16       37.30        4.71     34.64 o 
   0  16  16       87.98       69.46     42.80 o 
   1  16  16        1.16       61.13     35.56 o 
  -7   1  17        5.50       36.26     37.48 o 
  -6   1  17       90.45       27.90     33.53 o 
  -5   1  17      936.22      928.38     43.20 o 
  -4   1  17     2153.75     2139.28     45.26 o 
  -3   1  17      690.95      741.70     21.82 o 
  -2   1  17       47.91       43.66     10.52 o 
  -1   1  17     1075.33     1026.66     22.04 o 
   0   1  17      535.64      498.79     18.71 o 
   1   1  17      279.85      299.90     16.68 o 
   2   1  17      470.39      481.90     23.85 o 
   3   1  17        4.45      -12.93     12.93 o 
   4   1  17      250.40      224.45     25.21 o 
   5   1  17        3.94      -12.26     21.20 o 
   6   1  17        0.94      -22.59     22.59 o 
  -7   2  17       28.49      -31.83     44.63 o 
  -6   2  17        0.91        8.37     33.53 o 
  -5   2  17     1090.53     1042.14     41.59 o 
  -4   2  17      199.05      222.55     17.03 o 
  -3   2  17      724.52      775.92     27.91 o 
  -2   2  17      510.28      527.04     22.10 o 
  -1   2  17      181.38      157.07     14.04 o 
   0   2  17      296.96      285.25     18.51 o 
   1   2  17     1165.56     1139.89     27.08 o 
   2   2  17      981.50     1088.19     28.28 o 
   3   2  17        3.89        5.39     14.06 o 
   4   2  17      102.60       68.65     21.31 o 
   5   2  17      855.59      866.54     48.45 o 
   6   2  17      718.53      646.06     48.97 o 
  -7   3  17        2.87       -4.15     36.45 o 
  -6   3  17        1.00       13.13     33.36 o 
  -5   3  17        1.36       26.77     15.45 o 
  -4   3  17     1602.95     1589.12     35.35 o 
  -3   3  17      920.81      916.65     24.76 o 
  -2   3  17      167.00      164.05     15.34 o 
  -1   3  17      553.79      550.43     21.18 o 
   0   3  17       48.87       49.62     10.69 o 
   1   3  17      101.35      121.04     12.55 o 
   2   3  17      299.10      335.82     23.08 o 
   3   3  17       19.57       -8.51     15.36 o 
   4   3  17       62.67       42.27     18.78 o 
   5   3  17       61.77       93.15     24.33 o 
   6   3  17      252.81      244.76     37.59 o 
  -7   4  17       42.90       37.38     85.08 o 
  -6   4  17      124.27      111.74     32.77 o 
  -5   4  17       16.64       27.63     18.92 o 
  -4   4  17      375.32      392.87     22.30 o 
  -3   4  17       61.96       63.81     10.96 o 
  -2   4  17       28.97       12.82     10.99 o 
  -1   4  17       64.11       75.86     11.59 o 
   0   4  17      143.89      150.42     11.63 o 
   1   4  17      654.83      689.76     26.93 o 
   2   4  17       57.62       63.82     12.71 o 
   3   4  17      330.38      350.49     28.09 o 
   4   4  17       85.74      107.62     20.88 o 
   5   4  17      411.36      391.26     53.77 o 
   6   4  17      168.43      237.33     36.17 o 
  -6   5  17       17.83        4.18     27.07 o 
  -5   5  17     1238.44     1215.81     38.82 o 
  -4   5  17     1489.25     1442.57     34.88 o 
  -3   5  17       66.15       63.02     11.39 o 
  -2   5  17      298.66      305.43     19.18 o 
  -1   5  17      142.23      141.65     19.31 o 
   0   5  17       82.42       93.32     12.45 o 
   1   5  17      395.47      439.90     19.03 o 
   2   5  17      195.75      192.67     16.12 o 
   3   5  17       13.06       26.48     18.11 o 
   4   5  17      465.10      482.80     32.52 o 
   5   5  17      122.18      173.49     27.46 o 
   6   5  17       26.03       23.87     24.36 o 
  -6   6  17        7.53       -2.69     26.98 o 
  -5   6  17       59.54       32.69     17.83 o 
  -4   6  17        5.32       -2.64     12.53 o 
  -3   6  17     1792.39     1794.27     39.17 o 
  -2   6  17       46.33       52.20     12.58 o 
  -1   6  17      101.34      105.36     13.50 o 
   0   6  17        0.65       -3.42      9.69 o 
   1   6  17       40.02       50.61     11.65 o 
   2   6  17      379.69      386.20     36.39 o 
   3   6  17       15.95       -1.39     17.01 o 
   4   6  17       46.14       49.44     21.58 o 
   5   6  17       42.62       48.23     24.29 o 
   6   6  17      163.56      162.01     31.43 o 
  -6   7  17       38.20       58.89     28.23 o 
  -5   7  17      136.06      156.34     24.04 o 
  -4   7  17      540.44      457.14     31.68 o 
  -3   7  17      435.80      428.66     59.32 o 
  -2   7  17        2.91        1.25     14.90 o 
  -1   7  17       45.25       25.39     15.09 o 
   0   7  17       55.49       34.10     22.15 o 
   1   7  17      172.90      205.01     18.01 o 
   2   7  17      353.82      366.72     23.56 o 
   3   7  17        4.40        1.99     18.24 o 
   4   7  17       39.93       22.32     22.88 o 
   5   7  17        1.31       18.09     22.05 o 
  -6   8  17       79.07       49.27     39.02 o 
  -5   8  17        1.19      -23.26     23.53 o 
  -4   8  17        0.00        3.86     17.70 o 
  -3   8  17        1.26        2.62     18.22 o 
  -2   8  17      685.57      631.62     33.64 o 
  -1   8  17      231.26      190.75     21.99 o 
   0   8  17       35.38       24.81     16.16 o 
   1   8  17       26.80       43.99     20.53 o 
   2   8  17      177.27      177.58     19.09 o 
   3   8  17       64.55       60.38     28.99 o 
   4   8  17       29.95       13.05     26.61 o 
   5   8  17      108.37       84.92     29.39 o 
  -6   9  17       16.29       12.56     27.28 o 
  -5   9  17      138.00      190.75     26.05 o 
  -4   9  17      527.29      526.62     34.80 o 
  -3   9  17       55.19       51.52     23.78 o 
  -2   9  17        1.35       22.08     22.21 o 
  -1   9  17      484.03      548.81     33.26 o 
   0   9  17        6.73      -18.92     18.92 o 
   1   9  17        1.92       12.86     16.96 o 
   2   9  17       78.03       68.82     20.48 o 
   3   9  17       36.56       34.47     19.69 o 
   4   9  17      317.67      249.31     44.30 o 
   5   9  17       93.53      115.22     30.07 o 
  -5  10  17       64.17       35.25     21.94 o 
  -4  10  17       55.68       29.03     23.23 o 
  -3  10  17      329.31      341.11     32.67 o 
  -2  10  17       22.62       32.09     18.93 o 
  -1  10  17       24.61        3.95     21.74 o 
   0  10  17       17.92       17.60     18.31 o 
   1  10  17      120.68      136.63     23.92 o 
   2  10  17        6.75       -3.85     19.22 o 
   3  10  17       13.54       11.18     20.05 o 
   4  10  17        1.95       31.52     28.70 o 
   5  10  17        0.00       -1.33     30.72 o 
  -5  11  17      138.71       87.11     25.26 o 
  -4  11  17        6.92        7.71     22.37 o 
  -3  11  17        0.18      -19.87     26.17 o 
  -2  11  17       58.78       66.89     27.77 o 
  -1  11  17       12.35       37.43     20.37 o 
   0  11  17        4.28      -15.97     18.72 o 
   1  11  17       76.57       97.50     31.41 o 
   2  11  17      993.18      992.57     45.82 o 
   3  11  17      251.28      249.07     40.29 o 
   4  11  17       47.72       77.04     29.49 o 
  -4  12  17       18.47       27.62     25.52 o 
  -3  12  17        0.12      -20.50     20.50 o 
  -2  12  17      333.84      375.06     40.67 o 
  -1  12  17       60.56       66.03     22.01 o 
   0  12  17      152.57      170.07     27.78 o 
   1  12  17       12.44        8.42     19.63 o 
   2  12  17      169.85      144.09     26.73 o 
   3  12  17       71.25       74.02     29.50 o 
   4  12  17       18.17        8.37     41.28 o 
  -4  13  17      203.68      258.03     55.56 o 
  -3  13  17       32.90        4.48     23.40 o 
  -2  13  17       22.50       36.83     29.80 o 
  -1  13  17        5.65      -20.79     20.79 o 
   0  13  17        4.71       -5.57     21.04 o 
   1  13  17        4.97       -4.05     21.12 o 
   2  13  17        1.50       14.58     22.37 o 
   3  13  17      100.71       58.87     39.52 o 
  -3  14  17        0.71       26.79     25.39 o 
  -2  14  17        0.16       -6.70     33.02 o 
  -1  14  17        0.00      -20.62     20.62 o 
   0  14  17        5.68       -1.92     23.51 o 
   1  14  17       35.31       16.45     29.33 o 
   2  14  17       99.16      145.92     35.36 o 
   3  14  17        0.31      -24.46     46.03 o 
  -2  15  17        4.14       -6.89     39.80 o 
  -1  15  17        3.59       -8.00     28.63 o 
   0  15  17       10.13       -4.45     33.93 o 
   1  15  17        4.71       -5.12     34.74 o 
   2  15  17      276.06      234.16     39.64 o 
  -1  16  17        1.01      -12.95     32.45 o 
   0  16  17      167.89      105.03     37.21 o 
  -7   0  18       44.71      106.00     61.37 o 
  -6   0  18       47.03      106.00     53.00 o 
  -5   0  18      337.10      361.42     38.09 o 
  -4   0  18      311.67      432.73     36.82 o 
  -3   0  18        3.91        6.52     36.60 o 
  -2   0  18      925.59      866.60     44.86 o 
  -1   0  18      346.81      338.85     21.75 o 
   0   0  18      723.15      643.41     29.50 o 
   1   0  18      339.29      333.80     25.20 o 
   2   0  18      863.55      912.45     33.19 o 
   3   0  18        1.91       20.41     19.26 o 
   4   0  18       16.67       30.69     27.62 o 
   5   0  18       95.88      126.23     38.86 o 
   6   0  18      176.19      165.82     48.06 o 
  -7   1  18       28.78       67.40     42.10 o 
  -6   1  18       93.27       63.46     37.66 o 
  -5   1  18      764.94      790.55     37.68 o 
  -4   1  18      262.68      259.15     21.37 o 
  -3   1  18        0.22        9.39     11.01 o 
  -2   1  18      263.48      307.54     18.48 o 
  -1   1  18      500.90      497.48     20.38 o 
   0   1  18       97.25      126.33     11.92 o 
   1   1  18      452.13      446.98     17.96 o 
   2   1  18      318.83      336.45     19.24 o 
   3   1  18      141.25      126.36     18.40 o 
   4   1  18       61.83       66.67     20.19 o 
   5   1  18       49.10       46.79     24.78 o 
   6   1  18        6.90       -3.15     24.31 o 
  -7   2  18        1.38       16.31     38.12 o 
  -6   2  18       50.33       66.33     34.85 o 
  -5   2  18       29.35        3.36     17.76 o 
  -4   2  18      133.07      140.31     17.98 o 
  -3   2  18      276.24      241.22     15.98 o 
  -2   2  18       77.04       57.97     11.85 o 
  -1   2  18       27.79       18.41      9.79 o 
   0   2  18      511.45      488.75     19.39 o 
   1   2  18       10.36        0.66     10.51 o 
   2   2  18      357.45      364.70     25.16 o 
   3   2  18      247.14      280.48     35.30 o 
   4   2  18       73.55       72.39     20.25 o 
   5   2  18       51.75       50.52     24.94 o 
   6   2  18        0.71       18.40     26.92 o 
  -6   3  18      488.68      650.54     54.11 o 
  -5   3  18     1756.76     1761.35     50.60 o 
  -4   3  18      340.21      291.70     19.53 o 
  -3   3  18       99.18       72.75     12.04 o 
  -2   3  18     1936.05     2009.71     56.75 o 
  -1   3  18     2397.33     2337.92     42.95 o 
   0   3  18      110.44      113.14     11.64 o 
   1   3  18      161.92      174.99     14.28 o 
   2   3  18      790.09      797.67     26.33 o 
   3   3  18        0.01        1.01     13.49 o 
   4   3  18       18.84      -14.59     17.96 o 
   5   3  18       12.90       14.71     27.54 o 
   6   3  18      119.60       56.74     29.00 o 
  -6   4  18       15.99       21.80     26.81 o 
  -5   4  18        7.34        1.99     16.08 o 
  -4   4  18      118.28      138.22     15.58 o 
  -3   4  18      909.64      914.49     25.87 o 
  -2   4  18       20.83       21.26     10.91 o 
  -1   4  18      460.82      477.82     21.52 o 
   0   4  18        5.82      -11.05     11.05 o 
   1   4  18        0.27        7.17      9.82 o 
   2   4  18      818.22      875.07     27.60 o 
   3   4  18      101.62       99.16     20.79 o 
   4   4  18        0.18      -14.91     18.15 o 
   5   4  18      206.35      241.02     31.41 o 
   6   4  18      470.62      467.63     45.25 o 
  -6   5  18      108.77      114.37     41.42 o 
  -5   5  18        2.50       15.09     18.25 o 
  -4   5  18       12.83        1.63     12.06 o 
  -3   5  18      180.96      181.25     14.85 o 
  -2   5  18        2.41       18.87     11.12 o 
  -1   5  18       45.52       48.57     18.53 o 
   0   5  18       47.08       28.87     11.69 o 
   1   5  18      413.56      401.51     19.40 o 
   2   5  18      307.47      299.57     19.22 o 
   3   5  18      251.03      206.73     24.55 o 
   4   5  18        6.38        0.81     23.51 o 
   5   5  18       55.93       65.89     24.94 o 
   6   5  18        3.51      -11.36     37.68 o 
  -6   6  18       88.25      113.32     31.96 o 
  -5   6  18       12.36        4.54     18.85 o 
  -4   6  18      540.05      570.65     32.88 o 
  -3   6  18      682.82      692.64     42.28 o 
  -2   6  18      761.10      822.42     39.46 o 
  -1   6  18       92.79      122.97     13.70 o 
   0   6  18      849.38      888.74     29.73 o 
   1   6  18      136.62      117.01     16.35 o 
   2   6  18      310.49      315.89     20.59 o 
   3   6  18      135.14      129.40     21.99 o 
   4   6  18        2.49       11.49     21.18 o 
   5   6  18      261.62      265.04     31.52 o 
   6   6  18        0.02       11.57     24.18 o 
  -6   7  18      336.62      433.68     43.76 o 
  -5   7  18      256.43      211.03     25.54 o 
  -4   7  18       53.64       30.18     20.69 o 
  -3   7  18      553.53      505.43     37.85 o 
  -2   7  18      295.35      317.07     29.80 o 
  -1   7  18      112.24      144.43     20.78 o 
   0   7  18       78.76       96.55     18.91 o 
   1   7  18      122.61       79.44     27.80 o 
   2   7  18       43.44       46.54     16.17 o 
   3   7  18      151.72      217.38     31.06 o 
   4   7  18       94.70      111.63     27.14 o 
   5   7  18        6.91        5.99     22.61 o 
  -6   8  18       49.90        0.95     28.23 o 
  -5   8  18      380.02      460.38     34.36 o 
  -4   8  18       11.43       19.39     19.09 o 
  -3   8  18     1994.28     2040.57     59.37 o 
  -2   8  18      412.91      416.83     33.42 o 
  -1   8  18      121.38      108.00     22.38 o 
   0   8  18      326.31      349.85     33.82 o 
   1   8  18        1.13       31.65     17.75 o 
   2   8  18       92.35       91.18     20.58 o 
   3   8  18       97.91       84.92     24.82 o 
   4   8  18       55.34       75.04     29.23 o 
   5   8  18       56.48       53.61     37.67 o 
  -5   9  18       62.23       89.69     23.58 o 
  -4   9  18       68.69       66.52     21.99 o 
  -3   9  18       99.21      120.65     24.55 o 
  -2   9  18        5.05       -3.39     23.76 o 
  -1   9  18       78.48       68.89     21.34 o 
   0   9  18      150.76      135.47     28.24 o 
   1   9  18      304.47      272.14     27.53 o 
   2   9  18      279.37      304.37     29.15 o 
   3   9  18      204.10      232.76     32.83 o 
   4   9  18        0.07      -13.09     26.81 o 
   5   9  18       90.89        8.99     39.46 o 
  -5  10  18        0.97        7.82     21.48 o 
  -4  10  18      154.87      139.44     28.30 o 
  -3  10  18      100.14       60.73     25.37 o 
  -2  10  18      523.52      546.77     37.88 o 
  -1  10  18        0.00        0.26     24.96 o 
   0  10  18       63.47       44.32     24.56 o 
   1  10  18        9.12       10.58     20.48 o 
   2  10  18      105.55      104.03     22.52 o 
   3  10  18        0.18       -9.38     32.15 o 
   4  10  18      213.25      245.99     37.13 o 
   5  10  18      130.36      125.93     36.53 o 
  -5  11  18        1.46        1.63     22.03 o 
  -4  11  18        0.10       27.00     25.27 o 
  -3  11  18      160.73      155.24     27.22 o 
  -2  11  18       81.25      133.69     25.80 o 
  -1  11  18      191.79      157.22     25.79 o 
   0  11  18       16.92       11.75     20.13 o 
   1  11  18       92.43       77.30     22.91 o 
   2  11  18       61.52       47.27     22.37 o 
   3  11  18      145.42       82.69     38.43 o 
   4  11  18        0.10      -31.26     38.43 o 
  -4  12  18        3.90      -10.75     22.57 o 
  -3  12  18      736.32      862.73     48.56 o 
  -2  12  18      382.90      384.12     35.30 o 
  -1  12  18        0.31      -13.39     28.18 o 
   0  12  18       54.96       66.48     24.10 o 
   1  12  18       84.86      121.66     24.92 o 
   2  12  18        1.10      -22.15     22.15 o 
   3  12  18       14.25      -11.19     25.31 o 
   4  12  18       27.70       24.98     43.26 o 
  -4  13  18       26.10       53.95     27.42 o 
  -3  13  18       55.79       52.96     27.14 o 
  -2  13  18       30.43        1.98     23.37 o 
  -1  13  18       20.06       22.85     23.76 o 
   0  13  18      261.28      247.97     31.96 o 
   1  13  18      390.38      412.74     48.72 o 
   2  13  18       15.51       -3.97     21.55 o 
   3  13  18       30.34       39.77     32.72 o 
  -3  14  18        0.28       -6.48     27.38 o 
  -2  14  18       12.41        2.34     25.32 o 
  -1  14  18       24.26        1.82     23.54 o 
   0  14  18        5.10       19.96     23.23 o 
   1  14  18      105.54       64.20     25.80 o 
   2  14  18      209.38      219.18     40.48 o 
  -2  15  18       20.72       24.72     30.31 o 
  -1  15  18       23.48       55.33     31.77 o 
   0  15  18       20.84       41.78     30.63 o 
   1  15  18        0.18      -38.45     38.45 o 
   2  15  18       66.63       41.84     58.58 o 
  -6   1  19        4.89       17.31     27.12 o 
  -5   1  19      839.08      921.66     58.43 o 
  -4   1  19        5.72       19.72     13.64 o 
  -3   1  19      127.41      138.46     15.34 o 
  -2   1  19      939.91      975.65     53.15 o 
  -1   1  19      350.24      355.17     19.03 o 
   0   1  19      633.35      603.03     20.93 o 
   1   1  19      461.78      433.41     18.36 o 
   2   1  19        0.44       -8.72      8.72 o 
   3   1  19       48.80       33.79     15.65 o 
   4   1  19        6.87       -9.58     17.45 o 
   5   1  19      242.37      259.84     34.30 o 
   6   1  19        1.25       62.47     28.47 o 
  -6   2  19      154.54       94.73     32.57 o 
  -5   2  19      244.97      218.84     24.10 o 
  -4   2  19        0.14       -0.48     13.37 o 
  -3   2  19       34.02       20.54     12.14 o 
  -2   2  19       22.07       21.97     11.42 o 
  -1   2  19      139.01      148.15     15.04 o 
   0   2  19      953.47      897.99     23.32 o 
   1   2  19      855.59      787.22     24.12 o 
   2   2  19      454.17      448.72     21.86 o 
   3   2  19       29.88       24.73     15.80 o 
   4   2  19      360.59      354.69     29.93 o 
   5   2  19       62.86       47.00     24.27 o 
   6   2  19      333.12      480.95     69.18 o 
  -6   3  19       40.29       18.75     25.37 o 
  -5   3  19      320.18      370.33     26.97 o 
  -4   3  19       64.21       49.81     14.85 o 
  -3   3  19       62.85       69.65     12.49 o 
  -2   3  19        0.01       -9.82      9.82 o 
  -1   3  19        0.08        7.39      9.92 o 
   0   3  19       95.04      102.14     13.83 o 
   1   3  19       44.72       37.27     10.89 o 
   2   3  19      158.71      187.77     16.35 o 
   3   3  19      449.58      425.07     27.89 o 
   4   3  19       30.49       25.91     18.79 o 
   5   3  19      173.03      126.02     40.22 o 
   6   3  19       59.59       56.70     34.22 o 
  -6   4  19       85.52       82.94     31.89 o 
  -5   4  19      385.29      391.48     27.28 o 
  -4   4  19        4.06       -9.89     11.95 o 
  -3   4  19      240.86      247.41     18.33 o 
  -2   4  19       58.79       77.68     13.36 o 
  -1   4  19     3320.35     3165.24     53.42 o 
   0   4  19     1125.18     1064.92     30.29 o 
   1   4  19     1935.78     1875.44     36.46 o 
   2   4  19       50.51       68.44     15.37 o 
   3   4  19      200.91      174.39     23.77 o 
   4   4  19       56.77       46.88     21.26 o 
   5   4  19        0.52       -3.62     20.98 o 
   6   4  19        1.36        4.97     25.07 o 
  -6   5  19       18.37       -2.96     34.87 o 
  -5   5  19      251.01      223.93     24.63 o 
  -4   5  19        2.75        6.78     12.75 o 
  -3   5  19      458.32      449.66     22.41 o 
  -2   5  19      773.80      765.14     27.74 o 
  -1   5  19     1869.47     1792.86     39.34 o 
   0   5  19      103.16      113.57     14.66 o 
   1   5  19      743.47      716.79     28.42 o 
   2   5  19      141.82      151.92     17.47 o 
   3   5  19        3.94      -15.88     17.19 o 
   4   5  19      124.89      139.16     25.70 o 
   5   5  19       11.11       43.52     22.98 o 
   6   5  19      111.93       81.61     28.18 o 
  -6   6  19        8.50      -14.47     59.98 o 
  -5   6  19      184.51      162.28     23.93 o 
  -4   6  19      699.69      708.37     39.60 o 
  -3   6  19      105.60       81.84     26.44 o 
  -2   6  19      381.07      317.25     35.43 o 
  -1   6  19       50.87       48.98     16.75 o 
   0   6  19       35.29       22.27     12.42 o 
   1   6  19        3.05       -9.55     12.59 o 
   2   6  19       14.59       13.30     12.98 o 
   3   6  19      239.46      249.61     27.27 o 
   4   6  19      392.71      348.31     49.93 o 
   5   6  19       69.46       44.45     23.68 o 
  -6   7  19       11.78       12.64     33.36 o 
  -5   7  19        0.08       -4.41     18.72 o 
  -4   7  19       63.72       92.18     21.05 o 
  -3   7  19       54.04       96.32     25.79 o 
  -2   7  19       10.43       19.13     16.44 o 
  -1   7  19       62.21       61.41     26.59 o 
   0   7  19      113.05      106.72     20.11 o 
   1   7  19       26.23       65.56     19.53 o 
   2   7  19       35.60       37.04     26.98 o 
   3   7  19     1368.04     1427.64     61.66 o 
   4   7  19      148.46      176.02     34.01 o 
   5   7  19       19.81      -14.76     24.14 o 
  -6   8  19       90.33      103.87     32.39 o 
  -5   8  19       28.42       14.54     27.00 o 
  -4   8  19       42.05       22.60     19.09 o 
  -3   8  19       27.99      -14.42     20.02 o 
  -2   8  19        0.01       12.49     17.77 o 
  -1   8  19     3107.05     3231.24     70.62 o 
   0   8  19      291.04      272.04     27.06 o 
   1   8  19     1083.12      978.16     40.98 o 
   2   8  19        6.98       18.65     18.86 o 
   3   8  19      216.35      192.52     31.46 o 
   4   8  19       16.38        6.71     27.04 o 
   5   8  19      277.98      272.40     36.39 o 
  -5   9  19       26.07       85.49     22.95 o 
  -4   9  19       37.62       61.36     24.66 o 
  -3   9  19      553.79      560.37     39.14 o 
  -2   9  19        0.10        2.23     18.32 o 
  -1   9  19      918.12      986.96     42.32 o 
   0   9  19       21.12        7.69     18.22 o 
   1   9  19       20.51        3.73     19.08 o 
   2   9  19       11.12       13.82     20.57 o 
   3   9  19        7.81      -53.00     53.00 o 
   4   9  19      345.57      371.89     44.34 o 
   5   9  19       25.12      -17.31     24.29 o 
  -5  10  19        6.86       -1.12     29.18 o 
  -4  10  19      411.03      438.52     41.87 o 
  -3  10  19      130.48      128.53     27.32 o 
  -2  10  19      166.65      158.37     26.15 o 
  -1  10  19       70.93       63.47     22.14 o 
   0  10  19       48.55       59.21     22.57 o 
   1  10  19      200.66      205.14     31.41 o 
   2  10  19      443.35      479.32     36.79 o 
   3  10  19      207.45      203.34     43.26 o 
   4  10  19       86.67       84.58     43.26 o 
  -5  11  19       18.79      -13.33     23.76 o 
  -4  11  19       73.28       25.57     25.92 o 
  -3  11  19       55.41       61.93     25.07 o 
  -2  11  19       46.13       62.46     25.11 o 
  -1  11  19       23.79       15.34     22.55 o 
   0  11  19        7.72       -8.48     19.77 o 
   1  11  19        4.65        7.51     21.45 o 
   2  11  19        9.87       -9.54     21.59 o 
   3  11  19       81.03       82.64     39.30 o 
   4  11  19       23.74       78.96     45.24 o 
  -4  12  19       48.79       26.80     26.08 o 
  -3  12  19       36.45       45.81     26.92 o 
  -2  12  19        0.16       17.71     22.92 o 
  -1  12  19      309.81      379.47     35.61 o 
   0  12  19       14.69       14.65     28.18 o 
   1  12  19      274.67      263.01     31.08 o 
   2  12  19       12.19        8.32     26.98 o 
   3  12  19        0.83       10.48     36.45 o 
  -4  13  19        0.11       12.25     26.35 o 
  -3  13  19      115.70      130.59     30.21 o 
  -2  13  19        0.39      -11.07     24.94 o 
  -1  13  19      253.40      269.59     33.32 o 
   0  13  19       52.14       60.79     25.09 o 
   1  13  19       17.98       27.38     24.51 o 
   2  13  19        0.78      -21.69     21.69 o 
   3  13  19       97.36       93.58     42.86 o 
  -3  14  19       49.76       34.45     29.32 o 
  -2  14  19        1.06        5.75     24.26 o 
  -1  14  19        0.06      -22.95     22.95 o 
   0  14  19        1.73       13.93     24.96 o 
   1  14  19        7.87       11.76     24.87 o 
   2  14  19      203.25      257.75     34.66 o 
  -2  15  19       54.01      130.09     36.47 o 
  -1  15  19        5.42      -31.67     37.71 o 
   0  15  19       55.11       72.03     32.13 o 
   1  15  19        0.03      -29.71     29.71 o 
  -6   0  20      174.03       76.67     50.21 o 
  -5   0  20     1676.48     1585.02     62.18 o 
  -4   0  20      152.22      143.41     25.37 o 
  -3   0  20       16.15       24.58     21.82 o 
  -2   0  20       17.42        9.96     20.09 o 
  -1   0  20     2016.67     1826.36     82.29 o 
   0   0  20       60.52       17.98     26.66 o 
   1   0  20     1422.86     1390.57     38.26 o 
   2   0  20      280.57      315.85     25.27 o 
   3   0  20        0.56       25.82     21.51 o 
   4   0  20       75.26        7.17     26.78 o 
   5   0  20       30.71       25.95     31.44 o 
   6   0  20       84.92       69.74     87.87 o 
  -6   1  20      203.14      250.94     33.76 o 
  -5   1  20        4.61       18.98     16.69 o 
  -4   1  20        7.74      -10.92     13.97 o 
  -3   1  20       77.87       82.56     14.33 o 
  -2   1  20       81.14       74.59     16.02 o 
  -1   1  20       24.69       35.45     11.03 o 
   0   1  20      335.18      323.96     16.85 o 
   1   1  20       59.19       58.72     12.68 o 
   2   1  20      962.63      957.33     31.89 o 
   3   1  20      115.73      140.40     20.38 o 
   4   1  20      175.16      147.05     23.74 o 
   5   1  20       76.45       91.39     27.72 o 
   6   1  20       79.78       61.46     29.27 o 
  -6   2  20       23.27       10.63     22.60 o 
  -5   2  20        2.79       -4.18     15.91 o 
  -4   2  20      345.23      356.08     26.41 o 
  -3   2  20        1.82       13.20     12.25 o 
  -2   2  20      115.56      127.02     14.80 o 
  -1   2  20      339.02      355.18     21.11 o 
   0   2  20      121.14      139.61     15.39 o 
   1   2  20       54.18       55.34     11.94 o 
   2   2  20        3.52       -7.11     10.83 o 
   3   2  20       11.15       -2.05     23.65 o 
   4   2  20       22.73       25.18     30.97 o 
   5   2  20       17.98       13.39     22.92 o 
   6   2  20      188.66      214.05     36.74 o 
  -6   3  20       12.06       -6.47     24.96 o 
  -5   3  20       10.00       12.12     16.59 o 
  -4   3  20        0.07      -13.11     13.11 o 
  -3   3  20        0.14        3.87     13.43 o 
  -2   3  20       23.15       22.82     11.99 o 
  -1   3  20      332.75      291.38     20.14 o 
   0   3  20      137.23      114.39     14.80 o 
   1   3  20       16.89       20.00     10.73 o 
   2   3  20      399.00      404.52     22.26 o 
   3   3  20      466.13      477.46     29.67 o 
   4   3  20      156.08      116.38     23.48 o 
   5   3  20      101.06       87.58     29.24 o 
   6   3  20       19.88        9.53     29.39 o 
  -6   4  20       60.32       34.47     24.06 o 
  -5   4  20      411.73      410.99     30.98 o 
  -4   4  20       72.95       35.83     14.54 o 
  -3   4  20       71.75       52.74     13.47 o 
  -2   4  20       21.85       10.48     14.85 o 
  -1   4  20       13.21       23.10     13.43 o 
   0   4  20      351.10      351.97     21.69 o 
   1   4  20      382.53      353.25     20.30 o 
   2   4  20      207.16      238.00     20.51 o 
   3   4  20      151.43      138.06     22.48 o 
   4   4  20       96.94       96.12     23.33 o 
   5   4  20       32.90       -3.40     21.34 o 
   6   4  20       79.65        1.45     47.22 o 
  -6   5  20      156.88      246.94     85.08 o 
  -5   5  20       40.43       50.17     20.36 o 
  -4   5  20      530.50      548.52     33.53 o 
  -3   5  20       33.70       28.04     14.74 o 
  -2   5  20       88.76       80.19     14.74 o 
  -1   5  20        0.09       -4.95     12.49 o 
   0   5  20      273.22      254.02     19.88 o 
   1   5  20      331.34      341.24     22.93 o 
   2   5  20      325.63      326.72     21.53 o 
   3   5  20       64.78       46.12     20.48 o 
   4   5  20      216.42      203.65     26.32 o 
   5   5  20       30.98       32.91     25.16 o 
  -6   6  20      151.05      193.60     36.59 o 
  -5   6  20       16.17       27.14     27.78 o 
  -4   6  20      355.55      341.82     28.48 o 
  -3   6  20       30.26       21.36     18.98 o 
  -2   6  20        6.93        5.15     15.68 o 
  -1   6  20      354.68      363.73     27.38 o 
   0   6  20      269.78      281.74     24.87 o 
   1   6  20       75.79       89.50     16.51 o 
   2   6  20      248.23      213.64     30.34 o 
   3   6  20      145.89      121.82     23.14 o 
   4   6  20        8.30      -17.05     17.05 o 
   5   6  20       21.35       19.39     23.17 o 
  -6   7  20       20.01       30.48     30.52 o 
  -5   7  20       68.54       59.50     21.58 o 
  -4   7  20        0.09       -9.43     17.77 o 
  -3   7  20      128.33      133.97     23.22 o 
  -2   7  20      105.71      116.89     22.07 o 
  -1   7  20      143.45      115.36     21.17 o 
   0   7  20       33.03       51.84     19.45 o 
   1   7  20      386.62      384.47     30.45 o 
   2   7  20      150.39      150.50     37.04 o 
   3   7  20      137.74      169.87     40.04 o 
   4   7  20       51.46       22.88     28.65 o 
   5   7  20       10.99       14.16     26.60 o 
  -5   8  20       11.02       22.69     20.79 o 
  -4   8  20        3.17       35.52     22.40 o 
  -3   8  20        0.00       15.49     19.83 o 
  -2   8  20      121.45      106.87     22.25 o 
  -1   8  20      525.85      563.79     35.66 o 
   0   8  20      678.25      633.36     41.47 o 
   1   8  20        5.24       17.00     19.15 o 
   2   8  20       14.84       37.32     20.69 o 
   3   8  20       35.22      -14.43     34.14 o 
   4   8  20        1.07      -14.04     37.50 o 
   5   8  20        0.47       18.98     27.68 o 
  -5   9  20        6.18       22.02     22.15 o 
  -4   9  20      389.87      381.96     35.55 o 
  -3   9  20      451.00      469.94     36.20 o 
  -2   9  20        1.14       11.99     19.22 o 
  -1   9  20       20.49       22.35     20.28 o 
   0   9  20       50.27       52.78     23.42 o 
   1   9  20      968.44      987.64     57.58 o 
   2   9  20        0.10      -16.59     20.33 o 
   3   9  20      189.65      180.83     55.79 o 
   4   9  20       37.09      152.50     47.22 o 
  -5  10  20       36.87        9.90     20.91 o 
  -4  10  20        3.99       22.07     24.29 o 
  -3  10  20        0.06       12.14     22.48 o 
  -2  10  20       51.42       35.32     37.04 o 
  -1  10  20        0.39       20.02     21.04 o 
   0  10  20      154.94      163.09     26.35 o 
   1  10  20        6.59       32.59     21.25 o 
   2  10  20      221.67      221.77     29.39 o 
   3  10  20       18.65       15.81     90.66 o 
   4  10  20       12.11       18.13     57.19 o 
  -4  11  20        0.15       -6.04     24.74 o 
  -3  11  20      129.88      174.36     43.49 o 
  -2  11  20       90.37       97.94     26.85 o 
  -1  11  20        7.75      -12.79     20.37 o 
   0  11  20       89.67       78.43     28.09 o 
   1  11  20      121.40      134.43     26.08 o 
   2  11  20      309.32      301.27     33.30 o 
   3  11  20       16.39       22.47     35.50 o 
   4  11  20        0.29      -38.10     40.40 o 
  -4  12  20        6.46       -1.93     25.51 o 
  -3  12  20       87.31       87.94     28.56 o 
  -2  12  20      349.04      405.56     38.31 o 
  -1  12  20       93.49      112.61     26.74 o 
   0  12  20       32.05        7.40     22.97 o 
   1  12  20       21.21       56.33     23.45 o 
   2  12  20        0.50      -21.55     21.55 o 
   3  12  20       26.86       32.32     39.54 o 
  -3  13  20      298.24      262.59     33.79 o 
  -2  13  20       42.99       95.40     27.66 o 
  -1  13  20        1.60       20.52     35.03 o 
   0  13  20      148.44      134.34     29.24 o 
   1  13  20      376.78      301.75     34.66 o 
   2  13  20       74.16       35.97     30.26 o 
   3  13  20       27.85       84.71     41.84 o 
  -2  14  20        5.83      -17.72     24.82 o 
  -1  14  20        9.96       20.27     26.17 o 
   0  14  20       95.34       65.08     37.04 o 
   1  14  20        1.46        6.23     24.61 o 
   2  14  20        2.56       94.08     45.55 o 
  -1  15  20        0.52       -4.06     56.19 o 
   0  15  20        9.57       10.24     30.63 o 
  -6   1  21       51.49       68.82     26.21 o 
  -5   1  21      273.41      292.06     25.66 o 
  -4   1  21       81.01      116.13     18.60 o 
  -3   1  21      238.61      200.61     23.40 o 
  -2   1  21        2.17       15.13     14.03 o 
  -1   1  21       56.50       13.17     14.39 o 
   0   1  21       12.31       13.09      9.86 o 
   1   1  21      390.92      429.75     22.77 o 
   2   1  21       79.03       93.18     13.06 o 
   3   1  21       96.16       77.27     20.56 o 
   4   1  21        1.76       22.02     19.78 o 
   5   1  21      121.62      168.77     47.51 o 
   6   1  21        0.09      -24.77     24.77 o 
  -6   2  21       84.99       53.83     24.66 o 
  -5   2  21      124.73      100.43     20.46 o 
  -4   2  21        0.08        6.45     13.28 o 
  -3   2  21      418.90      414.62     30.79 o 
  -2   2  21      747.41      803.11     33.48 o 
  -1   2  21      577.53      558.77     24.43 o 
   0   2  21     1496.86     1490.56     37.33 o 
   1   2  21      414.30      388.10     31.55 o 
   2   2  21      300.43      319.92     22.87 o 
   3   2  21       14.36        6.76     22.71 o 
   4   2  21        0.31      -10.19     20.27 o 
   5   2  21       26.05       51.70     24.89 o 
   6   2  21      117.93      157.26     57.57 o 
  -6   3  21        0.38      -19.81     19.81 o 
  -5   3  21       13.12       32.37     18.39 o 
  -4   3  21       20.34       -0.80     14.16 o 
  -3   3  21       53.54       71.71     18.81 o 
  -2   3  21       20.50       29.98     13.18 o 
  -1   3  21       26.81       34.76     12.85 o 
   0   3  21      399.60      408.72     23.44 o 
   1   3  21      142.79      158.39     21.21 o 
   2   3  21      274.75      252.00     19.04 o 
   3   3  21       82.77       53.48     18.44 o 
   4   3  21        0.07       12.89     20.45 o 
   5   3  21      113.11      151.61     35.61 o 
  -6   4  21       15.82      -18.62     26.98 o 
  -5   4  21        6.10       11.57     17.48 o 
  -4   4  21        7.54       -7.62     13.72 o 
  -3   4  21      101.74      127.80     19.02 o 
  -2   4  21      226.96      213.98     18.50 o 
  -1   4  21      262.99      295.49     23.41 o 
   0   4  21        0.27        3.49     17.92 o 
   1   4  21      311.77      304.77     26.57 o 
   2   4  21       42.21       27.25     14.04 o 
   3   4  21       92.13       85.14     22.68 o 
   4   4  21        2.21       13.35     19.90 o 
   5   4  21        3.50       25.50     29.81 o 
  -6   5  21       46.22       72.26     32.57 o 
  -5   5  21      173.10      198.23     34.63 o 
  -4   5  21       29.38       32.16     18.27 o 
  -3   5  21       36.53       20.06     14.13 o 
  -2   5  21       31.26       61.35     14.58 o 
  -1   5  21       22.88       15.64     13.02 o 
   0   5  21      647.02      601.17     26.61 o 
   1   5  21     1307.14     1260.51     47.66 o 
   2   5  21      389.24      433.03     33.82 o 
   3   5  21       90.07       30.75     19.23 o 
   4   5  21        0.33        7.87     19.91 o 
   5   5  21        0.06      -15.72     22.40 o 
  -6   6  21      258.71      276.37     47.39 o 
  -5   6  21      400.72      457.32     48.32 o 
  -4   6  21       25.55        2.88     17.90 o 
  -3   6  21        1.55       -8.78     19.73 o 
  -2   6  21       98.60       90.41     26.10 o 
  -1   6  21      348.04      338.56     27.42 o 
   0   6  21      924.93     1025.24     40.75 o 
   1   6  21      198.31      195.61     23.54 o 
   2   6  21       16.73        3.21     15.17 o 
   3   6  21      117.52      103.13     22.57 o 
   4   6  21       70.72      116.28     24.12 o 
   5   6  21        0.75        9.02     23.68 o 
  -6   7  21        6.36       27.90     53.00 o 
  -5   7  21      180.31      189.42     31.38 o 
  -4   7  21      190.63      160.94     26.59 o 
  -3   7  21      273.07      226.80     27.14 o 
  -2   7  21      611.71      603.08     74.89 o 
  -1   7  21      369.84      360.52     29.87 o 
   0   7  21       33.33       55.17     20.11 o 
   1   7  21        2.50      -23.74     26.99 o 
   2   7  21      437.27      459.71     34.66 o 
   3   7  21      352.00      279.88     47.22 o 
   4   7  21       72.24       65.92     39.86 o 
   5   7  21        4.62        1.65     29.32 o 
  -5   8  21        0.05      -14.45     21.41 o 
  -4   8  21      182.56      191.05     37.04 o 
  -3   8  21        7.66       35.19     21.55 o 
  -2   8  21      436.72      391.70     33.13 o 
  -1   8  21       60.38       52.68     20.85 o 
   0   8  21       16.45       -6.96     17.28 o 
   1   8  21      172.78      212.36     29.09 o 
   2   8  21       81.44       69.25     23.51 o 
   3   8  21       38.09       58.29     36.86 o 
   4   8  21       73.56        1.43     43.24 o 
   5   8  21       47.19        7.42     26.92 o 
  -5   9  21      156.45       94.65     23.54 o 
  -4   9  21      126.41      114.87     27.37 o 
  -3   9  21       56.71       57.36     23.40 o 
  -2   9  21       93.41       39.83     21.69 o 
  -1   9  21      179.09      185.60     25.32 o 
   0   9  21       75.91       83.26     22.98 o 
   1   9  21      199.08      234.18     28.47 o 
   2   9  21      763.04      772.44     53.07 o 
   3   9  21       12.78      -33.40     35.34 o 
   4   9  21       14.39      -33.34     38.86 o 
  -5  10  21      431.87      487.67     41.79 o 
  -4  10  21       95.28       48.08     26.28 o 
  -3  10  21        2.32       -7.75     22.71 o 
  -2  10  21      125.17      128.77     34.50 o 
  -1  10  21       61.49       48.70     22.69 o 
   0  10  21        9.72        9.99     22.25 o 
   1  10  21        0.52      -20.39     20.39 o 
   2  10  21        1.54        3.60     21.69 o 
   3  10  21       16.77       70.74     40.86 o 
   4  10  21       50.63       36.85     42.10 o 
  -4  11  21       79.98      100.27     30.15 o 
  -3  11  21      116.02       31.21     25.61 o 
  -2  11  21      395.19      420.83     37.35 o 
  -1  11  21      138.23      107.29     26.52 o 
   0  11  21      143.16       83.84     28.99 o 
   1  11  21      348.71      384.01     48.72 o 
   2  11  21      299.25      275.57     33.07 o 
   3  11  21      121.87       58.45     51.61 o 
  -4  12  21       49.78      -11.41     26.32 o 
  -3  12  21       44.74       96.38     30.60 o 
  -2  12  21      221.58      182.53     30.42 o 
  -1  12  21      118.24      117.13     28.79 o 
   0  12  21        1.13       -2.44     21.80 o 
   1  12  21       45.06       91.45     27.11 o 
   2  12  21        1.29       12.71     27.71 o 
   3  12  21        1.03        4.04     38.86 o 
  -3  13  21        1.38        7.54     25.90 o 
  -2  13  21      149.10      119.47     45.10 o 
  -1  13  21       87.33      103.73     27.56 o 
   0  13  21       20.97       46.64     32.61 o 
   1  13  21        2.22       10.27     24.94 o 
   2  13  21      237.16      238.21     40.41 o 
  -2  14  21      115.77      135.49     32.21 o 
  -1  14  21       40.36       93.88     30.13 o 
   0  14  21        7.12       -0.05     25.57 o 
   1  14  21       10.30        1.17     25.18 o 
  -6   0  22      176.52      216.67     61.59 o 
  -5   0  22       51.49       81.49     28.42 o 
  -4   0  22       15.41       21.84     27.07 o 
  -3   0  22       22.81        8.91     24.74 o 
  -2   0  22     1009.77      988.18     54.29 o 
  -1   0  22      171.14      185.16     30.15 o 
   0   0  22       29.43       25.64     20.64 o 
   1   0  22      688.57      703.95     41.87 o 
   2   0  22       20.46       35.29     20.13 o 
   3   0  22      106.19      107.37     26.65 o 
   4   0  22      141.99      142.68     38.86 o 
   5   0  22        0.86       15.59     34.08 o 
  -6   1  22        8.11       -6.74     20.11 o 
  -5   1  22      200.93      198.83     23.71 o 
  -4   1  22      158.30      154.66     19.75 o 
  -3   1  22       34.02       47.63     19.75 o 
  -2   1  22       23.61       11.73     14.60 o 
  -1   1  22      710.71      760.31     34.08 o 
   0   1  22       55.69       97.21     15.53 o 
   1   1  22      693.92      653.68     24.49 o 
   2   1  22        2.07       16.79     11.20 o 
   3   1  22        1.04       -7.32     17.68 o 
   4   1  22       37.86       16.95     19.83 o 
   5   1  22        8.72        6.96     33.02 o 
  -6   2  22       10.27       -9.00     20.90 o 
  -5   2  22        0.18       -9.68     15.58 o 
  -4   2  22       58.84       45.25     16.64 o 
  -3   2  22       16.90       18.29     18.37 o 
  -2   2  22       39.66       26.38     16.56 o 
  -1   2  22      486.99      490.02     43.89 o 
   0   2  22     1353.58     1358.61     48.27 o 
   1   2  22      388.27      382.60     21.55 o 
   2   2  22      115.26      116.30     15.83 o 
   3   2  22      104.72      103.25     22.32 o 
   4   2  22        0.09       14.96     18.79 o 
   5   2  22       17.68       42.17     26.67 o 
  -6   3  22      208.03      232.61     28.71 o 
  -5   3  22      396.97      385.16     29.32 o 
  -4   3  22       22.64       -0.32     15.45 o 
  -3   3  22       18.06       -4.44     18.17 o 
  -2   3  22       12.44        6.18     15.49 o 
  -1   3  22     1338.51     1336.93     36.40 o 
   0   3  22      312.70      378.10     33.35 o 
   1   3  22      356.63      343.92     24.06 o 
   2   3  22        0.04      -14.61     14.61 o 
   3   3  22       75.09       71.22     19.26 o 
   4   3  22      475.86      402.86     33.02 o 
   5   3  22      447.47      492.67     39.07 o 
  -6   4  22       16.91       46.31     24.88 o 
  -5   4  22       81.01       95.21     23.05 o 
  -4   4  22        8.62      -13.83     14.48 o 
  -3   4  22       83.86       92.48     20.28 o 
  -2   4  22      243.02      252.10     20.31 o 
  -1   4  22       75.69       88.74     17.63 o 
   0   4  22      204.31      182.75     18.73 o 
   1   4  22      619.25      622.33     29.49 o 
   2   4  22      130.78       93.91     18.31 o 
   3   4  22        1.51        4.77     18.93 o 
   4   4  22      105.93       57.33     22.63 o 
   5   4  22       21.85       43.20     24.86 o 
  -6   5  22        3.31       35.27     29.82 o 
  -5   5  22       12.62       12.26     23.35 o 
  -4   5  22      159.34       97.77     26.23 o 
  -3   5  22        4.91       32.44     19.17 o 
  -2   5  22      495.73      554.39     32.84 o 
  -1   5  22      128.61      114.13     20.62 o 
   0   5  22      650.85      638.76     29.38 o 
   1   5  22      122.35      106.41     23.11 o 
   2   5  22      279.86      224.61     22.52 o 
   3   5  22      198.83      207.45     27.14 o 
   4   5  22      152.23      114.77     24.68 o 
   5   5  22      163.81      118.73     27.38 o 
  -6   6  22       22.16       -1.97     31.65 o 
  -5   6  22        0.77       32.87     23.49 o 
  -4   6  22       21.21        6.33     26.65 o 
  -3   6  22       23.53       16.59     20.53 o 
  -2   6  22      117.72      128.85     22.20 o 
  -1   6  22      380.03      374.33     28.97 o 
   0   6  22     3132.96     3220.62     70.74 o 
   1   6  22      575.46      562.72     35.07 o 
   2   6  22      106.72      105.35     23.46 o 
   3   6  22       75.21       29.83     35.34 o 
   4   6  22       20.10       -9.60     21.74 o 
   5   6  22       29.51       10.16     26.39 o 
  -5   7  22      240.21      202.50     33.02 o 
  -4   7  22       84.21       49.39     24.02 o 
  -3   7  22        0.80       -5.57     18.90 o 
  -2   7  22       50.78       82.04     22.02 o 
  -1   7  22        6.26        4.85     17.91 o 
   0   7  22       24.95       35.76     19.15 o 
   1   7  22        0.51       -7.74     18.05 o 
   2   7  22        0.02        7.17     20.57 o 
   3   7  22       42.59      115.07     38.86 o 
   4   7  22       52.99      103.56     58.58 o 
   5   7  22      391.88      375.47     39.83 o 
  -5   8  22        6.40       -7.68     24.68 o 
  -4   8  22        9.83      -25.93     29.80 o 
  -3   8  22        2.68       -2.60     19.83 o 
  -2   8  22       25.57      -17.10     17.10 o 
  -1   8  22        6.81      -16.48     19.28 o 
   0   8  22       71.68       56.59     21.80 o 
   1   8  22      407.36      466.07     36.48 o 
   2   8  22      358.17      341.83     32.22 o 
   3   8  22      313.96      345.89     54.22 o 
   4   8  22        8.90       16.35     42.38 o 
  -5   9  22       19.21        5.42     23.90 o 
  -4   9  22      109.61       87.80     31.41 o 
  -3   9  22      188.52      150.53     26.83 o 
  -2   9  22      728.71      804.11     43.60 o 
  -1   9  22       16.90       16.04     19.90 o 
   0   9  22      447.07      542.05     45.10 o 
   1   9  22      405.64      420.10     35.90 o 
   2   9  22      480.65      445.70     47.51 o 
   3   9  22      138.63       59.26     40.40 o 
   4   9  22      153.89       88.20     46.07 o 
  -4  10  22       79.75      104.39     28.64 o 
  -3  10  22        0.02       16.93     22.92 o 
  -2  10  22        0.41        2.54     21.99 o 
  -1  10  22       47.54       78.72     26.57 o 
   0  10  22      698.30      750.59     43.85 o 
   1  10  22       28.34       -3.53     44.69 o 
   2  10  22        2.63      -25.11     25.49 o 
   3  10  22        0.44       15.34     57.19 o 
   4  10  22       28.54       77.62     50.04 o 
  -4  11  22        3.23      -12.45     24.36 o 
  -3  11  22        9.49       49.43     27.41 o 
  -2  11  22        0.02      -16.39     22.28 o 
  -1  11  22      789.28      890.00     46.30 o 
   0  11  22       24.30        5.35     45.97 o 
   1  11  22       32.56       57.94     25.78 o 
   2  11  22       78.16       99.56     44.51 o 
   3  11  22        0.33       -8.65     50.21 o 
  -3  12  22      105.51      122.20     29.10 o 
  -2  12  22      158.92      168.93     47.11 o 
  -1  12  22        0.58       21.41     24.56 o 
   0  12  22      156.22      133.53     28.79 o 
   1  12  22      130.13      140.87     33.82 o 
   2  12  22      156.53      109.65     34.59 o 
   3  12  22      472.17      429.94     60.29 o 
  -3  13  22      128.46      112.57     37.45 o 
  -2  13  22      171.24      198.00     34.22 o 
  -1  13  22        1.58       19.23     24.36 o 
   0  13  22       18.65       33.16     25.79 o 
   1  13  22       94.14       90.32     28.64 o 
   2  13  22      163.15      137.73     49.73 o 
  -2  14  22       41.49       61.44     29.54 o 
  -1  14  22       94.23      127.29     32.06 o 
   0  14  22       24.94       32.96     33.42 o 
   1  14  22       17.60       41.41     28.23 o 
  -6   1  23      120.43       86.31     24.51 o 
  -5   1  23        1.08       28.02     19.25 o 
  -4   1  23       19.66      -11.49     20.22 o 
  -3   1  23      218.42      233.41     25.98 o 
  -2   1  23       27.53        8.92     24.00 o 
  -1   1  23       67.45       97.48     19.45 o 
   0   1  23     6088.92     6026.34     99.84 o 
   1   1  23        1.64       22.62     11.95 o 
   2   1  23      223.31      245.58     20.17 o 
   3   1  23        3.51       -4.75     17.01 o 
   4   1  23      469.10      511.23     44.84 o 
   5   1  23       10.40       29.54     25.00 o 
  -6   2  23      195.97      238.28     31.36 o 
  -5   2  23      157.28      190.25     23.19 o 
  -4   2  23        0.01        4.20     16.13 o 
  -3   2  23       34.56       26.66     18.62 o 
  -2   2  23       70.92       90.44     19.22 o 
  -1   2  23      370.18      348.81     27.49 o 
   0   2  23     1060.08     1059.97     34.43 o 
   1   2  23      188.27      191.53     20.11 o 
   2   2  23      134.80      108.67     16.39 o 
   3   2  23      319.06      273.04     26.33 o 
   4   2  23       67.85      100.38     24.50 o 
   5   2  23       87.63       60.12     26.60 o 
  -6   3  23      307.99      416.98     46.72 o 
  -5   3  23       28.26       32.13     18.97 o 
  -4   3  23      101.91       65.81     17.68 o 
  -3   3  23      425.18      388.59     31.11 o 
  -2   3  23        0.23      -14.72     14.72 o 
  -1   3  23      669.54      682.72     34.82 o 
   0   3  23     2420.57     2430.85     51.12 o 
   1   3  23        0.00        6.54     14.58 o 
   2   3  23      325.00      293.11     24.12 o 
   3   3  23       26.25        3.56     17.34 o 
   4   3  23       99.70      135.76     26.15 o 
   5   3  23      108.73       85.90     28.79 o 
  -6   4  23        1.54        9.09     29.42 o 
  -5   4  23      218.76      259.62     29.31 o 
  -4   4  23      179.35      121.27     24.38 o 
  -3   4  23       74.80      100.65     41.94 o 
  -2   4  23       21.36       24.92     16.43 o 
  -1   4  23      121.69      128.24     17.09 o 
   0   4  23      277.67      271.79     21.69 o 
   1   4  23       30.86       68.92     17.03 o 
   2   4  23       40.17       56.03     17.65 o 
   3   4  23      169.38      155.59     25.61 o 
   4   4  23        0.03      -21.81     21.81 o 
   5   4  23      100.49      167.89     30.65 o 
  -6   5  23       12.45       37.42     29.95 o 
  -5   5  23        1.04       43.86     27.56 o 
  -4   5  23        7.32      -10.16     25.14 o 
  -3   5  23      102.50       86.38     28.95 o 
  -2   5  23        3.47       33.03     17.54 o 
  -1   5  23      398.76      448.30     27.14 o 
   0   5  23     1718.52     1701.30     43.46 o 
   1   5  23       42.32       34.53     16.67 o 
   2   5  23       63.93       81.30     19.48 o 
   3   5  23       22.33       81.01     28.70 o 
   4   5  23       59.20       87.63     23.73 o 
   5   5  23        3.24        9.61     23.92 o 
  -5   6  23        0.06       14.38     24.39 o 
  -4   6  23        6.16       24.75     28.34 o 
  -3   6  23       23.29       19.94     20.08 o 
  -2   6  23       10.64        2.03     17.32 o 
  -1   6  23      238.32      224.28     25.96 o 
   0   6  23       46.62       49.05     21.34 o 
   1   6  23      270.05      298.70     31.81 o 
   2   6  23      500.21      477.48     35.08 o 
   3   6  23      483.99      409.65     51.58 o 
   4   6  23       55.53       55.13     62.62 o 
   5   6  23       14.65       35.03     25.85 o 
  -5   7  23        1.50       -4.34     25.66 o 
  -4   7  23       30.24       25.44     42.16 o 
  -3   7  23       95.49       93.06     29.68 o 
  -2   7  23        9.21      -11.90     17.93 o 
  -1   7  23     1308.09     1248.64     46.89 o 
   0   7  23        1.74       -3.29     19.77 o 
   1   7  23       27.96       59.27     22.25 o 
   2   7  23      363.47      347.68     32.78 o 
   3   7  23      154.02      148.58     45.24 o 
   4   7  23       92.99      104.40     66.95 o 
  -5   8  23       29.24       28.31     34.29 o 
  -4   8  23      219.11      252.17     32.11 o 
  -3   8  23       31.29       42.89     23.10 o 
  -2   8  23       41.45       20.35     21.51 o 
  -1   8  23      194.87      214.38     27.41 o 
   0   8  23        3.94      -14.32     20.02 o 
   1   8  23        2.63       12.49     21.80 o 
   2   8  23       51.71       45.20     23.90 o 
   3   8  23      151.76      179.00     46.85 o 
   4   8  23       23.42      -40.40     40.40 o 
  -5   9  23        3.18      -31.02     31.02 o 
  -4   9  23      101.66      134.59     28.22 o 
  -3   9  23      109.49      145.50     28.49 o 
  -2   9  23        0.03       12.58     21.05 o 
  -1   9  23        3.28      -19.15     19.15 o 
   0   9  23       24.92       53.38     22.64 o 
   1   9  23       13.30       -2.70     22.25 o 
   2   9  23       28.24       -3.56     26.17 o 
   3   9  23       20.59       82.17     43.26 o 
   4   9  23       11.24        7.81     44.09 o 
  -4  10  23        2.16       -6.22     24.68 o 
  -3  10  23        4.76       34.70     25.47 o 
  -2  10  23      251.27      267.37     35.84 o 
  -1  10  23      293.71      313.69     45.90 o 
   0  10  23        2.08        3.85     33.42 o 
   1  10  23      712.10      674.20     52.09 o 
   2  10  23      168.52      180.20     54.84 o 
   3  10  23       61.93        9.44     38.12 o 
  -4  11  23        0.68       18.46     26.00 o 
  -3  11  23       15.53       -8.12     25.27 o 
  -2  11  23       11.03       12.59     25.09 o 
  -1  11  23      809.68      820.18     48.26 o 
   0  11  23       50.72       89.93     25.51 o 
   1  11  23        4.25       20.51     24.94 o 
   2  11  23      182.10      233.98     38.65 o 
   3  11  23        2.49       73.46     44.35 o 
  -3  12  23        3.95       -8.08     27.16 o 
  -2  12  23       55.31       12.94     26.03 o 
  -1  12  23      165.01      140.81     31.97 o 
   0  12  23       16.01       -5.68     26.57 o 
   1  12  23       49.56       72.51     27.23 o 
   2  12  23        9.02       -5.37     30.06 o 
  -2  13  23       77.32      111.70     30.78 o 
  -1  13  23       32.35       12.86     26.74 o 
   0  13  23       25.23       24.89     37.91 o 
   1  13  23       14.15       46.13     27.84 o 
   2  13  23       46.75      112.98     36.76 o 
  -1  14  23        0.35      -23.93     26.74 o 
   0  14  23        0.24      -15.18     26.50 o 
  -6   0  24      155.16      213.76     73.23 o 
  -5   0  24      327.22      370.99     59.83 o 
  -4   0  24      189.48      166.67     45.20 o 
  -3   0  24      959.09      896.10     60.77 o 
  -2   0  24        1.04       -6.70     24.13 o 
  -1   0  24     1357.83     1288.13     62.29 o 
   0   0  24        9.85        7.40     22.62 o 
   1   0  24     4366.66     4243.86     89.73 o 
   2   0  24       50.07       71.77     19.63 o 
   3   0  24     2030.65     1790.53     66.19 o 
   4   0  24       39.22       11.49     61.37 o 
   5   0  24        3.62        8.22     33.73 o 
  -6   1  24       17.70       56.32     22.39 o 
  -5   1  24        9.09        3.96     18.28 o 
  -4   1  24       47.44       15.80     19.37 o 
  -3   1  24        3.68       22.00     18.77 o 
  -2   1  24        8.79       10.15     16.68 o 
  -1   1  24      447.42      540.27     33.39 o 
   0   1  24        1.44       52.83     17.48 o 
   1   1  24     1180.31     1187.58     42.39 o 
   2   1  24       91.35       92.63     15.02 o 
   3   1  24      191.66      194.93     23.95 o 
   4   1  24       92.95       88.59     25.00 o 
   5   1  24       12.69      -11.26     23.85 o 
  -6   2  24       10.17       17.27     20.83 o 
  -5   2  24        4.77      -17.59     17.59 o 
  -4   2  24        1.60      -17.96     17.96 o 
  -3   2  24       33.56       43.68     21.28 o 
  -2   2  24      124.43      103.66     20.57 o 
  -1   2  24      144.17      130.11     21.24 o 
   0   2  24        0.50       -2.93     24.96 o 
   1   2  24       41.14       81.46     17.70 o 
   2   2  24        0.11        4.61     14.37 o 
   3   2  24       44.49       74.42     20.80 o 
   4   2  24       38.42       28.30     21.17 o 
   5   2  24       42.06       84.68     26.77 o 
  -6   3  24        3.34      -12.17     20.83 o 
  -5   3  24       14.55       52.40     19.46 o 
  -4   3  24      301.56      276.88     31.32 o 
  -3   3  24       37.67       18.51     19.69 o 
  -2   3  24      128.58      169.59     22.88 o 
  -1   3  24     1817.72     1795.44     52.08 o 
   0   3  24      634.49      675.73     41.07 o 
   1   3  24     1970.56     1948.93     56.53 o 
   2   3  24      184.39      159.04     21.46 o 
   3   3  24      303.13      279.74     27.08 o 
   4   3  24       96.41      134.35     34.36 o 
   5   3  24       10.32       -2.38     23.51 o 
  -6   4  24       11.52      -12.51     39.13 o 
  -5   4  24       18.94       -9.43     24.61 o 
  -4   4  24       70.70       35.96     27.78 o 
  -3   4  24      371.58      320.34     29.84 o 
  -2   4  24      190.96      145.90     22.16 o 
  -1   4  24     1094.89     1108.59     52.27 o 
   0   4  24       15.48       28.01     15.66 o 
   1   4  24     1726.17     1692.08     45.50 o 
   2   4  24       75.77       39.36     17.47 o 
   3   4  24      964.36      805.25     43.35 o 
   4   4  24       32.64       12.25     21.84 o 
   5   4  24        2.98        5.49     26.51 o 
  -5   5  24       83.87       98.29     27.56 o 
  -4   5  24        0.33       18.48     29.86 o 
  -3   5  24      170.01      126.64     31.65 o 
  -2   5  24       34.66       40.16     27.88 o 
  -1   5  24       30.83       13.57     18.43 o 
   0   5  24      550.38      516.69     49.30 o 
   1   5  24        0.00       -0.63     15.98 o 
   2   5  24        8.55       -2.72     17.29 o 
   3   5  24        9.06       55.62     28.42 o 
   4   5  24       27.78       37.13     27.88 o 
   5   5  24       51.94       32.41     29.74 o 
  -5   6  24       90.98      133.86     36.64 o 
  -4   6  24        3.96       -3.25     39.56 o 
  -3   6  24       14.95      -11.68     26.08 o 
  -2   6  24      423.70      415.91     32.63 o 
  -1   6  24      719.35      840.07     41.57 o 
   0   6  24        0.59      -17.97     17.97 o 
   1   6  24        3.15       -7.16     19.43 o 
   2   6  24      101.38       92.04     28.42 o 
   3   6  24        2.50       29.76     34.85 o 
   4   6  24        2.18        0.32     29.95 o 
  -5   7  24       29.19      -15.61     28.96 o 
  -4   7  24       25.90       43.79     32.02 o 
  -3   7  24       24.72       12.31     26.65 o 
  -2   7  24        5.96      -15.44     34.25 o 
  -1   7  24     1073.89     1111.07     46.83 o 
   0   7  24      175.93      144.77     25.43 o 
   1   7  24     1054.85     1049.49     47.67 o 
   2   7  24        3.23        5.98     25.10 o 
   3   7  24      110.42      112.09     55.79 o 
   4   7  24       16.09      -68.34     68.34 o 
  -5   8  24       62.79       77.54     36.97 o 
  -4   8  24        5.94      -39.69     39.69 o 
  -3   8  24       17.73      -12.45     23.35 o 
  -2   8  24      130.73      123.83     25.41 o 
  -1   8  24      262.24      214.08     28.47 o 
   0   8  24      162.79      195.12     36.60 o 
   1   8  24       37.66       27.26     22.73 o 
   2   8  24      170.15      101.81     31.89 o 
   3   8  24      107.00       88.46     92.06 o 
   4   8  24       56.90       71.13     43.40 o 
  -4   9  24        2.66      -23.09     23.09 o 
  -3   9  24      103.99      123.79     27.72 o 
  -2   9  24        0.86      -20.02     20.02 o 
  -1   9  24      176.15      160.49     28.26 o 
   0   9  24      271.36      216.64     30.17 o 
   1   9  24       66.95       59.98     25.11 o 
   2   9  24      214.79      164.12     35.36 o 
   3   9  24       19.18        6.12     40.40 o 
   4   9  24       28.81      -24.04     41.28 o 
  -4  10  24       21.70       13.72     25.77 o 
  -3  10  24      295.68      320.28     35.11 o 
  -2  10  24      136.49      148.44     28.56 o 
  -1  10  24      154.25      155.59     29.44 o 
   0  10  24        0.63        3.06     23.18 o 
   1  10  24      309.18      354.29     36.24 o 
   2  10  24      293.33      271.81     44.34 o 
   3  10  24      171.02      128.32     45.37 o 
  -3  11  24      120.78      125.13     30.78 o 
  -2  11  24      122.61       57.34     28.17 o 
  -1  11  24       80.44       98.25     26.85 o 
   0  11  24        8.89       44.08     25.51 o 
   1  11  24       87.64       73.38     35.43 o 
   2  11  24       32.32       -4.08     31.02 o 
   3  11  24        0.49      -30.69     41.28 o 
  -3  12  24       10.33       42.10     28.86 o 
  -2  12  24       27.68      -18.26     31.85 o 
  -1  12  24       80.84      109.80     39.86 o 
   0  12  24      211.82      184.96     34.63 o 
   1  12  24       32.75       24.47     27.73 o 
   2  12  24      118.54       69.39     36.10 o 
  -2  13  24        0.15       20.54     26.30 o 
  -1  13  24       82.57       84.58     29.40 o 
   0  13  24       53.10       55.05     28.65 o 
   1  13  24        1.42      -25.47     25.47 o 
  -6   1  25      352.99      371.57     36.18 o 
  -5   1  25        2.44       11.78     22.78 o 
  -4   1  25      868.75      895.64     46.89 o 
  -3   1  25      103.02       43.96     21.45 o 
  -2   1  25       23.46       18.90     18.31 o 
  -1   1  25      372.96      430.60     31.99 o 
   0   1  25        3.81       25.66     20.94 o 
   1   1  25     3045.44     2903.46     66.46 o 
   2   1  25        0.48       22.41     15.03 o 
   3   1  25      135.31       89.43     22.28 o 
   4   1  25      486.17      461.76     39.18 o 
   5   1  25        3.87       14.71     25.50 o 
  -6   2  25      573.59      679.98     49.28 o 
  -5   2  25        5.79       15.46     18.85 o 
  -4   2  25       47.13       53.24     23.83 o 
  -3   2  25      309.95      299.21     29.29 o 
  -2   2  25       18.17       31.63     19.43 o 
  -1   2  25     8094.84     8023.07    127.02 o 
   0   2  25        1.48      -12.54     16.65 o 
   1   2  25       52.69       46.62     19.45 o 
   2   2  25      119.63      102.50     17.77 o 
   3   2  25      965.78      981.36     40.84 o 
   4   2  25        0.77      -17.86     19.78 o 
   5   2  25       26.96       14.06     31.41 o 
  -5   3  25       40.74       25.41     22.25 o 
  -4   3  25       61.72       84.06     24.23 o 
  -3   3  25        0.24       -1.28     18.96 o 
  -2   3  25        1.73       -5.78     16.24 o 
  -1   3  25      254.59      313.34     27.72 o 
   0   3  25      236.44      264.07     40.26 o 
   1   3  25      960.26      934.46     36.55 o 
   2   3  25      207.59      243.28     24.35 o 
   3   3  25        0.98       12.60     30.60 o 
   4   3  25       97.42       78.51     23.64 o 
   5   3  25       32.84       15.06     25.52 o 
  -5   4  25      100.07      103.26     41.07 o 
  -4   4  25       48.16       15.57     29.33 o 
  -3   4  25       91.58       71.09     24.16 o 
  -2   4  25        0.40       18.36     18.77 o 
  -1   4  25       66.85       52.62     19.47 o 
   0   4  25     1997.14     2093.56     49.80 o 
   1   4  25      236.06      229.61     23.14 o 
   2   4  25        4.43        1.85     19.71 o 
   3   4  25        8.64       11.04     22.06 o 
   4   4  25        4.59       17.78     35.03 o 
   5   4  25       66.10      118.06     29.48 o 
  -5   5  25        0.08       23.69     30.26 o 
  -4   5  25      228.36      223.63     39.17 o 
  -3   5  25      325.80      244.65     36.42 o 
  -2   5  25       13.93       -0.70     24.20 o 
  -1   5  25      571.88      624.70     38.25 o 
   0   5  25      104.16       80.69     22.95 o 
   1   5  25      944.44      904.09     43.92 o 
   2   5  25      228.76      210.77     27.17 o 
   3   5  25       49.60       82.22     36.51 o 
   4   5  25      331.62      268.49     45.30 o 
  -5   6  25        7.34       28.22     33.26 o 
  -4   6  25        2.56       20.41     44.50 o 
  -3   6  25        1.33      -20.62     26.27 o 
  -2   6  25       95.88       83.59     29.50 o 
  -1   6  25     1941.82     1954.32     64.42 o 
   0   6  25       24.53       16.73     20.85 o 
   1   6  25      346.88      315.55     31.16 o 
   2   6  25       29.82       40.94     27.85 o 
   3   6  25       70.80       71.98     79.50 o 
   4   6  25       60.07       46.56     33.61 o 
  -5   7  25      227.17      144.04     36.90 o 
  -4   7  25      151.12      122.02     34.77 o 
  -3   7  25        9.67      -16.05     28.63 o 
  -2   7  25       95.41       63.68     22.98 o 
  -1   7  25      317.99      353.26     58.38 o 
   0   7  25       73.93      103.80     24.87 o 
   1   7  25       43.62       59.86     24.55 o 
   2   7  25      136.58       86.68     45.32 o 
   3   7  25       36.59       44.63     38.12 o 
   4   7  25        6.27        5.97     30.14 o 
  -4   8  25        4.25      -26.93     30.03 o 
  -3   8  25      152.62      181.94     36.04 o 
  -2   8  25       13.31      -19.53     19.53 o 
  -1   8  25       63.44       71.79     23.77 o 
   0   8  25     1945.14     1987.82     65.56 o 
   1   8  25      384.57      369.35     39.46 o 
   2   8  25        0.28      -47.51     47.51 o 
   3   8  25        0.10        0.59     68.34 o 
   4   8  25        7.41      -21.81     78.11 o 
  -4   9  25       22.99      -27.02     28.63 o 
  -3   9  25       19.29      -20.84     23.54 o 
  -2   9  25        0.02       -0.66     22.12 o 
  -1   9  25       29.93        4.44     21.90 o 
   0   9  25       20.53       32.97     33.82 o 
   1   9  25       47.38       35.92     24.87 o 
   2   9  25       55.42       50.11     31.02 o 
   3   9  25        1.13       -2.65     50.21 o 
  -4  10  25        3.41        3.24     31.89 o 
  -3  10  25        1.28       -6.63     44.69 o 
  -2  10  25       32.39       26.10     24.71 o 
  -1  10  25       53.01       56.59     26.45 o 
   0  10  25       88.45      123.01     37.77 o 
   1  10  25       16.91       56.93     26.21 o 
   2  10  25        0.36       -8.64     32.94 o 
   3  10  25        0.98      -18.62     42.10 o 
  -3  11  25       12.16        2.93     26.77 o 
  -2  11  25        4.85       11.26     26.07 o 
  -1  11  25       33.17        1.91     26.13 o 
   0  11  25       16.83       79.97     27.06 o 
   1  11  25       53.35       40.20     26.45 o 
   2  11  25      111.57       70.68     33.75 o 
  -2  12  25      137.48      100.56     31.72 o 
  -1  12  25       98.45      124.65     53.15 o 
   0  12  25      342.04      292.36     41.23 o 
   1  12  25      191.16      130.13     31.67 o 
   2  12  25       18.56       -6.76     31.18 o 
  -1  13  25      175.10      160.58     34.26 o 
   0  13  25       17.27       21.14     28.30 o 
  -5   0  26      192.72      301.98     39.23 o 
  -4   0  26       44.17       50.97     36.45 o 
  -3   0  26      309.65      242.35     40.86 o 
  -2   0  26     1316.29     1224.09     69.01 o 
  -1   0  26      514.85      579.18     69.74 o 
   0   0  26    10609.17    10444.08    219.61 o 
   1   0  26     1162.95     1130.08     63.03 o 
   2   0  26      571.36      441.70     47.34 o 
   3   0  26       44.13       21.79     30.83 o 
   4   0  26      140.04       69.59     36.10 o 
   5   0  26       76.58      101.52     44.22 o 
  -5   1  26        6.97      -10.82     19.24 o 
  -4   1  26      106.05       70.82     26.96 o 
  -3   1  26      228.65      202.14     28.97 o 
  -2   1  26       13.23       12.89     19.53 o 
  -1   1  26       15.13        8.16     18.98 o 
   0   1  26     1897.94     2031.22     57.25 o 
   1   1  26        0.06      -14.35     17.75 o 
   2   1  26      153.90      143.58     20.99 o 
   3   1  26        2.21      -18.68     18.68 o 
   4   1  26        0.81       -7.91     22.28 o 
   5   1  26      121.23      164.28     33.48 o 
  -5   2  26       17.43        6.48     19.72 o 
  -4   2  26       20.53       13.56     24.61 o 
  -3   2  26      142.82       98.86     29.04 o 
  -2   2  26       57.86       50.65     29.27 o 
  -1   2  26      158.11      185.52     24.56 o 
   0   2  26        1.22       55.40     21.28 o 
   1   2  26      127.30      127.68     22.91 o 
   2   2  26      183.48      216.60     23.50 o 
   3   2  26       81.65       46.33     25.37 o 
   4   2  26       19.39       24.99     21.39 o 
  -5   3  26       23.02      -10.08     20.33 o 
  -4   3  26      365.29      364.59     35.01 o 
  -3   3  26     1037.98      970.47     58.30 o 
  -2   3  26      267.58      262.90     27.80 o 
  -1   3  26      624.10      616.83     36.66 o 
   0   3  26     4257.63     4395.80     87.33 o 
   1   3  26       58.67       81.70     20.53 o 
   2   3  26      185.71      202.54     26.59 o 
   3   3  26       26.93       15.93     23.34 o 
   4   3  26        0.00       -2.36     26.66 o 
  -5   4  26       62.95       76.03     33.75 o 
  -4   4  26        9.22       31.48     42.27 o 
  -3   4  26      151.16      172.73     34.59 o 
  -2   4  26      183.15      193.62     29.39 o 
  -1   4  26        0.87       -0.97     18.22 o 
   0   4  26     4161.28     4229.93    122.00 o 
   1   4  26      395.70      383.15     28.36 o 
   2   4  26      244.75      240.22     28.87 o 
   3   4  26        1.19       19.36     23.37 o 
   4   4  26      149.72      110.24     30.07 o 
  -5   5  26       25.34       61.75     34.80 o 
  -4   5  26        7.35      -28.42     28.42 o 
  -3   5  26       42.18       26.62     28.90 o 
  -2   5  26        1.51      -19.59     26.08 o 
  -1   5  26      417.68      434.62     41.32 o 
   0   5  26       60.91      105.26     24.51 o 
   1   5  26       64.29       89.96     23.71 o 
   2   5  26        4.82       20.49     26.72 o 
   3   5  26       28.05       36.06     47.42 o 
   4   5  26       28.48       27.04     35.70 o 
  -5   6  26      100.50      140.44     39.04 o 
  -4   6  26      141.63      137.51     37.42 o 
  -3   6  26      112.81       87.42     32.13 o 
  -2   6  26        7.67        1.95     28.08 o 
  -1   6  26      147.83      155.20     32.97 o 
   0   6  26      294.25      317.62     31.54 o 
   1   6  26      291.41      321.62     32.83 o 
   2   6  26       86.93       74.85     30.06 o 
   3   6  26      183.72      193.53     47.34 o 
   4   6  26       97.26       80.51     38.23 o 
  -4   7  26      224.00      168.91     36.97 o 
  -3   7  26      343.15      388.32     45.61 o 
  -2   7  26      498.40      587.60     50.71 o 
  -1   7  26       91.78      138.56     26.35 o 
   0   7  26     2098.59     2064.65     63.71 o 
   1   7  26        9.85        1.53     22.05 o 
   2   7  26       71.20       70.77     30.52 o 
   3   7  26       28.65       63.34     40.40 o 
   4   7  26       11.55       -0.34     32.14 o 
  -4   8  26        0.33       31.96     33.51 o 
  -3   8  26       30.45       40.96     31.95 o 
  -2   8  26       32.96       61.65     25.19 o 
  -1   8  26      291.78      311.63     33.30 o 
   0   8  26      134.70      113.47     42.02 o 
   1   8  26      144.53      181.30     31.31 o 
   2   8  26       71.57       57.20     32.77 o 
   3   8  26        2.51       19.39     53.00 o 
  -4   9  26        8.67      -10.24     31.14 o 
  -3   9  26      205.46      225.38     62.33 o 
  -2   9  26        2.89       18.42     26.17 o 
  -1   9  26      363.15      347.14     35.03 o 
   0   9  26       44.12       57.88     25.11 o 
   1   9  26       85.74      115.42     29.09 o 
   2   9  26        0.52        8.52     28.99 o 
   3   9  26       49.73       94.91     90.66 o 
  -3  10  26       21.56       21.93     27.69 o 
  -2  10  26       27.14       28.95     25.72 o 
  -1  10  26       32.30        0.00     26.98 o 
   0  10  26      333.79      322.86     36.36 o 
   1  10  26      107.82      152.98     33.95 o 
   2  10  26       60.86       44.84     32.77 o 
  -3  11  26        9.35       13.78     28.86 o 
  -2  11  26       96.02       75.35     33.03 o 
  -1  11  26       70.97       90.11     39.06 o 
   0  11  26      362.09      352.56     38.65 o 
   1  11  26       64.68        3.02     25.43 o 
   2  11  26       14.46       -7.95     68.48 o 
  -2  12  26        0.82       51.74     31.81 o 
  -1  12  26       57.00       73.51     30.59 o 
   0  12  26       94.17       92.97     31.46 o 
   1  12  26      182.47      184.16     34.34 o 
  -5   1  27       91.46      130.74     30.38 o 
  -4   1  27      143.68      150.49     30.28 o 
  -3   1  27       78.85       57.92     25.18 o 
  -2   1  27       71.81       83.17     22.92 o 
  -1   1  27      360.83      380.65     31.71 o 
   0   1  27     1784.36     1713.86     54.53 o 
   1   1  27       30.57       21.87     20.48 o 
   2   1  27       80.99       45.99     47.42 o 
   3   1  27       48.35       33.48     27.89 o 
   4   1  27        6.01       -6.14     24.96 o 
  -5   2  27        6.09       -9.54     25.37 o 
  -4   2  27      110.23      108.55     28.86 o 
  -3   2  27      170.96      179.38     37.04 o 
  -2   2  27     2201.98     1935.10     59.16 o 
  -1   2  27      118.84       70.61     22.25 o 
   0   2  27      655.96      687.57     38.83 o 
   1   2  27      100.55       82.38     23.10 o 
   2   2  27      477.08      401.67     32.67 o 
   3   2  27      170.34       97.14     26.21 o 
   4   2  27        2.93       14.22     43.08 o 
  -5   3  27       35.85       60.29     27.72 o 
  -4   3  27       98.33       99.45     37.45 o 
  -3   3  27      173.95      196.32     47.11 o 
  -2   3  27      697.67      766.05     64.02 o 
  -1   3  27        6.69      -10.35     19.53 o 
   0   3  27      605.96      618.76     37.54 o 
   1   3  27      103.30       78.42     21.69 o 
   2   3  27      187.13      187.55     27.56 o 
   3   3  27       18.44       14.92     24.92 o 
   4   3  27       68.80      110.47     31.85 o 
  -5   4  27        0.03       25.29     33.75 o 
  -4   4  27       22.46        5.68     38.16 o 
  -3   4  27        1.06        7.93     29.86 o 
  -2   4  27       12.35       43.52     27.71 o 
  -1   4  27        7.05      -17.83     17.83 o 
   0   4  27      655.67      633.00     54.76 o 
   1   4  27      251.89      267.39     28.70 o 
   2   4  27        1.76      -20.77     22.50 o 
   3   4  27       15.94       21.69     32.61 o 
   4   4  27        2.81       46.37     29.23 o 
  -5   5  27        0.01      -21.45     45.16 o 
  -4   5  27      133.64      128.48     36.42 o 
  -3   5  27        7.53       28.41     30.75 o 
  -2   5  27      446.59      443.31     43.30 o 
  -1   5  27        0.54       23.92     24.99 o 
   0   5  27     1249.13     1274.39     61.48 o 
   1   5  27       94.19      147.73     26.98 o 
   2   5  27      576.39      660.05     49.96 o 
   3   5  27        6.96      -11.97     40.11 o 
   4   5  27        5.86      -12.61     32.06 o 
  -4   6  27       52.03       20.01     32.83 o 
  -3   6  27        0.79       -5.95     29.86 o 
  -2   6  27      810.98      838.38     56.70 o 
  -1   6  27       63.59       49.01     28.70 o 
   0   6  27        6.99       -8.10     22.57 o 
   1   6  27        0.91      -20.85     20.85 o 
   2   6  27       30.92       19.09     28.63 o 
   3   6  27       15.60       19.12     40.45 o 
   4   6  27        4.29      -23.82     33.18 o 
  -4   7  27        1.36      -41.14     43.56 o 
  -3   7  27        4.56       10.47     29.06 o 
  -2   7  27       86.99       48.87     30.33 o 
  -1   7  27      560.68      708.39     69.66 o 
   0   7  27       82.90      117.90     28.18 o 
   1   7  27       15.90       -5.03     22.57 o 
   2   7  27       20.17        1.52     27.71 o 
   3   7  27       27.81       10.46     38.86 o 
  -4   8  27      175.31      118.60     36.59 o 
  -3   8  27       14.73      -12.64     27.92 o 
  -2   8  27        8.39        7.52     29.50 o 
  -1   8  27       50.14       85.25     26.28 o 
   0   8  27      553.10      608.33     42.58 o 
   1   8  27      142.87      165.69     31.02 o 
   2   8  27       14.76       39.76     31.73 o 
   3   8  27       73.11       64.16     53.00 o 
  -3   9  27       13.86       -7.64     30.95 o 
  -2   9  27      154.05      132.33     33.07 o 
  -1   9  27       56.88       59.64     27.99 o 
   0   9  27      116.38      110.17     28.87 o 
   1   9  27       19.12      -32.21     32.21 o 
   2   9  27        6.75       33.94     32.57 o 
   3   9  27      195.71      205.58     64.16 o 
  -3  10  27        0.68      -25.04     30.26 o 
  -2  10  27       22.16       45.26     26.30 o 
  -1  10  27       14.16       22.03     25.66 o 
   0  10  27       22.30       41.48     27.53 o 
   1  10  27       44.18       24.41     41.87 o 
   2  10  27       14.41       41.76     33.75 o 
  -2  11  27        3.84       48.09     29.15 o 
  -1  11  27      263.35      249.72     37.45 o 
   0  11  27       33.34       26.12     28.63 o 
   1  11  27       27.66        9.53     27.84 o 
  -1  12  27       48.48       48.17     29.05 o 
   0  12  27       48.54       10.02     29.15 o 
  -5   0  28      362.98      307.25     69.74 o 
  -4   0  28       85.34       92.64     40.75 o 
  -3   0  28      107.93      134.70     43.24 o 
  -2   0  28       20.24       33.82     30.83 o 
  -1   0  28       10.96      -21.93     28.15 o 
   0   0  28       18.24       11.16     58.58 o 
   1   0  28      537.85      460.43     49.31 o 
   2   0  28      230.22      147.85     50.21 o 
   3   0  28      138.75      200.85     61.37 o 
   4   0  28       14.86       88.71     38.14 o 
  -5   1  28        0.02       -5.63     27.27 o 
  -4   1  28        6.85      -23.07     27.78 o 
  -3   1  28       74.09       50.11     24.82 o 
  -2   1  28      511.60      505.17     37.15 o 
  -1   1  28       10.21       20.96     26.17 o 
   0   1  28      929.20      909.44     43.98 o 
   1   1  28        0.01      -19.45     19.45 o 
   2   1  28      249.44      261.70     58.58 o 
   3   1  28      105.13       84.53     44.25 o 
   4   1  28      114.62       68.46     30.72 o 
  -5   2  28       18.57       46.66     30.38 o 
  -4   2  28       35.64       90.44     27.84 o 
  -3   2  28        5.68      -17.88     20.65 o 
  -2   2  28        2.50      -17.97     20.62 o 
  -1   2  28       12.50        0.78     20.95 o 
   0   2  28      101.51      135.92     24.92 o 
   1   2  28       32.16        7.40     29.27 o 
   2   2  28       12.00      -23.71     29.59 o 
   3   2  28        9.64      -16.74     25.85 o 
   4   2  28        4.52      -29.65     31.41 o 
  -5   3  28       11.56       11.72     34.87 o 
  -4   3  28        3.89       21.03     27.38 o 
  -3   3  28       48.96       74.39     24.93 o 
  -2   3  28       30.62       35.47     22.94 o 
  -1   3  28       38.52       24.18     20.58 o 
   0   3  28      237.70      286.63     31.61 o 
   1   3  28       61.89       42.96     21.14 o 
   2   3  28        6.88       23.22     30.15 o 
   3   3  28      116.63      170.65     30.22 o 
   4   3  28      120.69      101.78     50.73 o 
  -5   4  28      104.59       30.64     44.04 o 
  -4   4  28       71.91       73.76     33.75 o 
  -3   4  28       56.45       62.60     34.56 o 
  -2   4  28       30.50       38.54     27.92 o 
  -1   4  28      119.54      130.83     31.89 o 
   0   4  28        7.68      -15.13     25.92 o 
   1   4  28      497.73      493.08     35.90 o 
   2   4  28      260.60      311.23     38.38 o 
   3   4  28       12.33       33.11     23.65 o 
   4   4  28        0.27       -0.55     27.89 o 
  -4   5  28        8.65      -17.08     31.64 o 
  -3   5  28        0.39      -30.52     30.52 o 
  -2   5  28      703.95      751.02     56.50 o 
  -1   5  28      510.04      621.86     49.66 o 
   0   5  28      290.24      337.37     40.07 o 
   1   5  28       22.89       66.41     26.72 o 
   2   5  28        0.01       -1.70     29.71 o 
   3   5  28       56.13        0.93     33.31 o 
   4   5  28       54.92       75.82     39.57 o 
  -4   6  28        6.42      -48.20     48.20 o 
  -3   6  28        0.20       -5.20     28.70 o 
  -2   6  28       65.30       70.19     31.48 o 
  -1   6  28       12.73       17.82     28.90 o 
   0   6  28        8.09       29.08     27.28 o 
   1   6  28      170.72      129.92     28.82 o 
   2   6  28        5.54       20.24     34.36 o 
   3   6  28        0.01      -19.00     35.50 o 
  -4   7  28       14.13       45.67     34.88 o 
  -3   7  28        2.77       -9.61     30.52 o 
  -2   7  28       42.70       57.83     37.30 o 
  -1   7  28       49.70       68.40     32.38 o 
   0   7  28        3.13      -11.95     23.81 o 
   1   7  28       57.65       79.75     26.35 o 
   2   7  28      155.67      121.77     35.14 o 
   3   7  28        3.71       61.88     55.79 o 
  -4   8  28        6.87        2.09     33.75 o 
  -3   8  28        2.57        3.20     32.77 o 
  -2   8  28       64.20       70.19     32.01 o 
  -1   8  28      355.71      267.19     40.18 o 
   0   8  28       23.35       32.22     26.23 o 
   1   8  28       91.34       89.20     29.91 o 
   2   8  28       87.35       65.64     35.14 o 
   3   8  28        0.76        0.39     40.75 o 
  -3   9  28       48.75       95.52     36.52 o 
  -2   9  28       50.95      -14.27     28.65 o 
  -1   9  28      601.20      610.06     45.82 o 
   0   9  28        3.70       16.71     26.93 o 
   1   9  28        1.52      -23.44     23.44 o 
   2   9  28      104.44       86.48     35.31 o 
  -2  10  28       88.03       70.62     37.27 o 
  -1  10  28        0.01        8.37     26.12 o 
   0  10  28      133.06       80.76     29.15 o 
   1  10  28       24.42       21.42     28.38 o 
   2  10  28        0.50      -30.52     30.52 o 
  -2  11  28        9.16       12.71     27.91 o 
  -1  11  28        0.02       -0.72     27.69 o 
   0  11  28        0.10        9.85     28.01 o 
   1  11  28        0.08       11.96     28.17 o 
  -5   1  29       15.40       20.61     28.47 o 
  -4   1  29        1.90       13.19     31.00 o 
  -3   1  29      454.90      495.55     45.90 o 
  -2   1  29       15.26       12.77     21.66 o 
  -1   1  29      759.19      875.99     45.20 o 
   0   1  29       38.61       54.31     22.69 o 
   1   1  29     1049.07     1032.83     47.18 o 
   2   1  29       89.08      106.91     36.45 o 
   3   1  29        3.46       -9.50     36.45 o 
   4   1  29        9.54       31.83     45.10 o 
  -5   2  29        8.16       20.89     28.36 o 
  -4   2  29        0.00        3.45     28.78 o 
  -3   2  29       60.73       77.90     25.61 o 
  -2   2  29       15.82       53.73     23.83 o 
  -1   2  29      118.58      106.03     25.66 o 
   0   2  29     1360.12     1473.66     55.56 o 
   1   2  29        3.75       49.64     23.21 o 
   2   2  29       98.46      112.26     36.45 o 
   3   2  29        1.46        7.10     28.63 o 
   4   2  29       11.71       24.23     32.29 o 
  -4   3  29       21.64       35.06     33.75 o 
  -3   3  29       37.68        1.37     26.57 o 
  -2   3  29       74.43       33.78     23.23 o 
  -1   3  29       42.22       64.63     23.35 o 
   0   3  29      288.70      306.69     31.71 o 
   1   3  29      391.54      438.29     39.46 o 
   2   3  29       38.93       44.63     53.00 o 
   3   3  29       52.51       81.07     40.07 o 
   4   3  29        0.71       33.87     29.57 o 
  -4   4  29        6.81        3.67     83.95 o 
  -3   4  29        0.76       28.85     30.37 o 
  -2   4  29       38.12       24.86     28.74 o 
  -1   4  29       17.82       19.35     27.28 o 
   0   4  29      408.62      525.43     69.93 o 
   1   4  29      511.57      527.06     45.74 o 
   2   4  29       88.86       53.00     50.21 o 
   3   4  29      298.58      261.81     39.80 o 
  -4   5  29       16.84      -11.02     43.43 o 
  -3   5  29      433.17      446.46     48.78 o 
  -2   5  29       78.42      146.66     36.59 o 
  -1   5  29     1082.81     1190.14     84.40 o 
   0   5  29      417.19      455.68     45.38 o 
   1   5  29      780.69      842.11     54.84 o 
   2   5  29      129.04      142.29     76.71 o 
   3   5  29       28.18       51.10     30.18 o 
  -4   6  29        4.33       48.06     34.81 o 
  -3   6  29       54.84      107.30     39.15 o 
  -2   6  29      175.59      154.86     38.09 o 
  -1   6  29      296.82      359.02     43.76 o 
   0   6  29      322.92      305.65     46.31 o 
   1   6  29       54.54       28.53     39.96 o 
   2   6  29        9.06      -35.34     35.34 o 
   3   6  29        3.34       93.75     44.86 o 
  -4   7  29        3.70      -43.79     46.88 o 
  -3   7  29        3.63       -8.70     31.11 o 
  -2   7  29       80.15       90.74     44.40 o 
  -1   7  29       43.93       31.71     31.48 o 
   0   7  29      323.08      328.90     42.14 o 
   1   7  29       86.21       83.02     27.37 o 
   2   7  29       73.08       73.04     42.20 o 
   3   7  29        1.45       24.09     43.26 o 
  -3   8  29        0.90        5.84     33.19 o 
  -2   8  29       28.81       10.54     30.52 o 
  -1   8  29       84.55       52.95     32.01 o 
   0   8  29       56.03       66.65     28.47 o 
   1   8  29      243.50      194.36     32.56 o 
   2   8  29       20.12       13.95     40.86 o 
  -3   9  29        1.58      -29.50     33.66 o 
  -2   9  29       74.26      100.86     36.21 o 
  -1   9  29      223.12      269.99     42.70 o 
   0   9  29       95.80      103.26     31.00 o 
   1   9  29      286.14      313.16     54.76 o 
   2   9  29       15.08      -35.42     42.38 o 
  -2  10  29      224.28      170.40     38.99 o 
  -1  10  29       58.79       34.80     27.85 o 
   0  10  29        1.09      -26.77     26.77 o 
   1  10  29        5.03      -18.07     27.78 o 
  -4   0  30       58.83       83.94     42.86 o 
  -3   0  30        2.26      -11.99     34.57 o 
  -2   0  30      140.69      151.09     41.56 o 
  -1   0  30      180.49      274.07     72.53 o 
   0   0  30       63.56       86.38     71.13 o 
   1   0  30       11.17      -18.13     29.59 o 
   2   0  30       75.74       44.63     47.42 o 
   3   0  30      457.38      571.86     89.27 o 
  -4   1  30      125.23      122.59     31.60 o 
  -3   1  30      135.47      109.06     30.20 o 
  -2   1  30       23.84       23.94     29.33 o 
  -1   1  30       43.06       68.22     23.90 o 
   0   1  30       58.01       79.79     25.05 o 
   1   1  30        5.36      -17.96     21.53 o 
   2   1  30        0.44      -30.69     30.69 o 
   3   1  30        9.77       29.29     39.45 o 
  -4   2  30        0.00       10.50     26.23 o 
  -3   2  30        0.19      -22.60     22.60 o 
  -2   2  30       70.81       58.05     24.96 o 
  -1   2  30        4.16        9.28     21.74 o 
   0   2  30        3.08       -4.24     20.28 o 
   1   2  30      161.11      141.42     26.60 o 
   2   2  30       73.45      110.30     38.43 o 
   3   2  30       36.19       44.63     37.48 o 
  -4   3  30       78.80       58.28     35.36 o 
  -3   3  30        1.91       53.25     55.83 o 
  -2   3  30        2.15       10.46     27.38 o 
  -1   3  30      133.29      134.49     26.72 o 
   0   3  30        5.55       -7.70     21.18 o 
   1   3  30       64.90       17.51     22.14 o 
   2   3  30       23.95       12.73     31.38 o 
   3   3  30        0.46       22.02     36.45 o 
  -4   4  30        9.80       -4.31     33.10 o 
  -3   4  30        0.05      -28.70     28.70 o 
  -2   4  30      109.85       97.54     33.58 o 
  -1   4  30        0.16       40.95     28.23 o 
   0   4  30        0.93        7.36     34.43 o 
   1   4  30       22.55       30.57     26.27 o 
   2   4  30       23.74        2.79     53.00 o 
   3   4  30      162.38      190.40     49.58 o 
  -4   5  30        8.71       35.09     35.36 o 
  -3   5  30      120.54      119.97     36.47 o 
  -2   5  30        4.21       11.89     29.12 o 
  -1   5  30      225.82      196.85     36.48 o 
   0   5  30       54.51       80.14     31.11 o 
   1   5  30      467.05      503.18     47.23 o 
   2   5  30       13.53      -44.63     53.00 o 
   3   5  30        1.45       -8.37     30.36 o 
  -4   6  30        3.29      -34.19     34.19 o 
  -3   6  30       66.15      136.65     70.36 o 
  -2   6  30      223.20      215.45     40.20 o 
  -1   6  30        5.28      -20.50     43.82 o 
   0   6  30        2.73      -16.09     26.61 o 
   1   6  30      243.80      243.36     37.42 o 
   2   6  30       92.49       11.16     53.00 o 
   3   6  30       18.14        9.76     43.40 o 
  -3   7  30       18.33       51.79     35.64 o 
  -2   7  30       72.58      118.91     36.10 o 
  -1   7  30      117.98       82.37     35.36 o 
   0   7  30       17.61       -0.81     30.75 o 
   1   7  30      186.98      141.18     34.96 o 
   2   7  30        3.70      -32.45     43.24 o 
  -3   8  30       31.36        5.00     49.18 o 
  -2   8  30       10.57      -13.49     32.26 o 
  -1   8  30       65.49       91.08     35.36 o 
   0   8  30        0.71      -28.23     28.23 o 
   1   8  30        0.69       22.89     27.73 o 
   2   8  30       47.56       69.45     47.22 o 
  -2   9  30       10.83      -31.34     31.34 o 
  -1   9  30      139.76      130.81     43.47 o 
   0   9  30      254.96      272.01     42.70 o 
   1   9  30      495.41      555.72     45.50 o 
  -1  10  30        0.77       57.11     34.72 o 
   0  10  30        0.06      -13.22     26.89 o 
  -4   1  31        1.57      -15.77     26.46 o 
  -3   1  31       59.09       36.37     28.23 o 
  -2   1  31       38.49        9.76     24.30 o 
  -1   1  31       11.53       16.16     22.92 o 
   0   1  31       61.19       84.55     31.65 o 
   1   1  31       74.69       88.88     44.98 o 
   2   1  31        0.04      -25.87     32.15 o 
   3   1  31        0.09       -9.76     39.45 o 
  -4   2  31        0.16       16.67     28.10 o 
  -3   2  31      122.59      105.00     30.38 o 
  -2   2  31       24.27      -14.14     22.70 o 
  -1   2  31        8.81       19.67     22.92 o 
   0   2  31        2.69      -15.66     29.39 o 
   1   2  31       10.46       23.24     35.03 o 
   2   2  31      156.19      162.72     54.40 o 
   3   2  31       17.43       11.16     39.45 o 
  -4   3  31        0.85       16.17     34.87 o 
  -3   3  31       44.78       74.49     36.97 o 
  -2   3  31        5.86      -19.89     29.71 o 
  -1   3  31        1.61       -1.69     29.85 o 
   0   3  31      186.12      204.50     29.69 o 
   1   3  31       94.84       89.75     25.15 o 
   2   3  31       97.46      164.03     78.11 o 
   3   3  31        3.87        0.59     37.32 o 
  -4   4  31        7.17       20.88     39.77 o 
  -3   4  31        4.69       -9.29     32.26 o 
  -2   4  31        2.71        6.36     31.57 o 
  -1   4  31       43.00       44.14     34.08 o 
   0   4  31      259.87      299.50     54.99 o 
   1   4  31      344.50      333.83     42.30 o 
   2   4  31        0.67      128.32     61.37 o 
   3   4  31       17.35       36.26     61.37 o 
  -3   5  31       11.37       26.96     46.46 o 
  -2   5  31       81.02       17.04     30.73 o 
  -1   5  31        0.32       76.78     34.01 o 
   0   5  31      103.24      121.47     35.95 o 
   1   5  31       15.56       11.09     28.63 o 
   2   5  31        1.90       61.37     58.58 o 
  -3   6  31       38.54       17.66     33.24 o 
  -2   6  31        2.98       64.58     33.24 o 
  -1   6  31        7.01       67.21     33.19 o 
   0   6  31       19.58       15.46     52.96 o 
   1   6  31      136.64      137.24     36.04 o 
   2   6  31       93.28       33.48     61.37 o 
  -3   7  31       30.81       25.81     36.52 o 
  -2   7  31       58.43       42.68     34.01 o 
  -1   7  31      118.97      199.88     41.19 o 
   0   7  31       49.18      -11.78     35.65 o 
   1   7  31       18.13       21.45     30.03 o 
   2   7  31      197.40      318.01     80.90 o 
  -2   8  31        0.42       40.72     34.80 o 
  -1   8  31       22.95       25.88     33.26 o 
   0   8  31       12.06       49.56     32.77 o 
   1   8  31       82.29      130.46     37.67 o 
  -1   9  31       15.33       64.17     34.41 o 
   0   9  31       26.01      -31.84     32.36 o 
  -4   0  32       12.92       29.14     43.57 o 
  -3   0  32      151.25      104.48     41.28 o 
  -2   0  32      104.58      152.39     41.56 o 
  -1   0  32      193.46      190.78     48.82 o 
   0   0  32       14.66      -10.39     28.15 o 
   1   0  32        0.02      -29.92     37.66 o 
   2   0  32       56.98       66.95     47.42 o 
   3   0  32       13.15      -53.00     53.00 o 
  -4   1  32        0.21      -20.99     27.88 o 
  -3   1  32        1.91       10.45     27.22 o 
  -2   1  32       12.20       -8.47     23.86 o 
  -1   1  32       17.55      -11.40     24.11 o 
   0   1  32       97.27       88.37     25.66 o 
   1   1  32        2.89       -5.58     22.52 o 
   2   1  32      157.89      199.70     43.40 o 
   3   1  32      132.66      173.93     46.32 o 
  -4   2  32        3.26       11.00     38.83 o 
  -3   2  32        7.77        7.07     26.72 o 
  -2   2  32      100.16      114.52     29.66 o 
  -1   2  32       19.60       30.13     23.92 o 
   0   2  32        1.44      -21.74     21.74 o 
   1   2  32       65.05       78.71     25.20 o 
   2   2  32        3.78      -18.27     30.53 o 
   3   2  32        3.92       12.72     55.79 o 
  -3   3  32      105.72      168.64     41.08 o 
  -2   3  32       29.06        8.80     29.86 o 
  -1   3  32       23.32       13.08     49.11 o 
   0   3  32       55.93       64.26     32.13 o 
   1   3  32       83.84      126.78     33.75 o 
   2   3  32       16.88       25.71     36.13 o 
  -3   4  32       79.41       42.74     34.25 o 
  -2   4  32        1.19       25.11     31.11 o 
  -1   4  32       64.16       44.28     31.14 o 
   0   4  32      124.17      167.08     36.48 o 
   1   4  32      172.85      288.26     70.79 o 
   2   4  32       99.09      128.32     58.58 o 
  -3   5  32      133.77      165.02     42.11 o 
  -2   5  32        0.12      -10.30     32.13 o 
  -1   5  32        0.03      -29.98     29.98 o 
   0   5  32        2.98      -25.90     29.33 o 
   1   5  32        1.44      -27.89     27.89 o 
   2   5  32       11.23       80.90     53.00 o 
  -3   6  32       84.36      131.23     38.90 o 
  -2   6  32      426.82      447.51     50.23 o 
  -1   6  32       12.29      -13.27     32.72 o 
   0   6  32       56.47       33.89     31.57 o 
   1   6  32       83.20       64.49     31.11 o 
   2   6  32        7.80      -11.16     58.58 o 
  -2   7  32       12.69       -3.01     33.51 o 
  -1   7  32        7.18       31.06     35.64 o 
   0   7  32      156.54      146.96     38.44 o 
   1   7  32       86.02      101.99     33.75 o 
  -1   8  32        6.56       17.82     41.68 o 
   0   8  32      468.42      482.18     51.63 o 
  -3   1  33       24.89       44.39     40.19 o 
  -2   1  33       53.41       66.86     29.00 o 
  -1   1  33       12.27       49.96     25.79 o 
   0   1  33       13.48       44.11     25.20 o 
   1   1  33       20.21       -8.22     23.40 o 
   2   1  33        8.36       34.27     34.48 o 
  -3   2  33        0.63       -0.56     43.92 o 
  -2   2  33       34.64       59.80     27.45 o 
  -1   2  33        0.20       12.69     25.11 o 
   0   2  33        0.03       29.64     23.77 o 
   1   2  33       27.39       64.67     26.06 o 
   2   2  33        2.29       33.62     37.32 o 
  -3   3  33        0.01        8.23     32.64 o 
  -2   3  33       32.43       20.47     32.72 o 
  -1   3  33        8.35      -14.53     30.52 o 
   0   3  33      249.74      226.57     39.04 o 
   1   3  33       24.22        4.92     30.40 o 
   2   3  33        1.08      -41.84     41.84 o 
  -3   4  33        0.00       32.73     35.36 o 
  -2   4  33       52.99       38.97     33.61 o 
  -1   4  33      149.78      180.63     39.10 o 
   0   4  33        1.24       13.09     29.56 o 
   1   4  33        0.55       30.87     36.78 o 
   2   4  33       31.36      139.48     64.16 o 
  -2   5  33        9.74      -21.16     29.95 o 
  -1   5  33        0.60       21.99     33.99 o 
   0   5  33      186.65      210.86     41.81 o 
   1   5  33       11.09      -23.22     30.52 o 
  -2   6  33       16.47       60.14     37.48 o 
  -1   6  33        2.14       86.63     36.84 o 
   0   6  33        0.65      -31.48     31.48 o 
   1   6  33        6.27       16.44     34.33 o 
  -1   7  33        2.42        9.19     33.99 o 
   0   7  33      404.27      465.56     49.46 o 
  -3   0  34        4.32       13.55     40.86 o 
  -2   0  34       12.33       60.63     58.58 o 
  -1   0  34        0.02       14.81     38.12 o 
   0   0  34       77.37       76.07     40.11 o 
   1   0  34       83.29      143.61     66.95 o 
   2   0  34        3.33       44.63     55.79 o 
  -3   1  34      143.78      108.69     32.40 o 
  -2   1  34       21.15       59.19     28.79 o 
  -1   1  34        8.36        4.62     25.79 o 
   0   1  34       43.52       59.50     26.66 o 
   1   1  34        1.02        4.86     24.51 o 
   2   1  34       88.29      148.65     44.35 o 
  -3   2  34        0.02        1.24     35.21 o 
  -2   2  34       26.36       -3.16     32.13 o 
  -1   2  34       61.20      107.13     29.28 o 
   0   2  34       38.62       43.63     26.21 o 
   1   2  34       33.00       46.03     27.41 o 
  -2   3  34        5.30      -27.49     27.49 o 
  -1   3  34        0.24       -4.10     37.13 o 
   0   3  34        8.12       13.18     31.65 o 
   1   3  34      151.16      134.40     36.48 o 
  -2   4  34       45.62       60.73     35.18 o 
  -1   4  34       37.24       37.58     33.10 o 
   0   4  34       33.94       25.37     32.13 o 
   1   4  34        2.40       13.52     31.65 o 
  -2   5  34        4.17      -40.25     40.25 o 
  -1   5  34       86.87       65.73     67.35 o 
   0   5  34       28.20       93.92     36.84 o 
   1   5  34       20.49       54.86     40.86 o 
  -1   6  34       52.10      117.60     45.47 o 
   0   6  34       81.41       98.63     36.97 o 
  -2   1  35        9.59       33.84     28.42 o 
  -1   1  35        7.51      -13.67     24.87 o 
   0   1  35        0.01      -23.69     23.69 o 
   1   1  35        3.44       16.26     27.78 o 
  -2   2  35       29.54       27.43     40.22 o 
  -1   2  35      146.63      267.40     44.62 o 
   0   2  35       27.95      -17.88     31.57 o 
   1   2  35      153.01      183.91     39.86 o 
  -2   3  35       38.60       13.80     36.47 o 
  -1   3  35       20.07       43.95     34.24 o 
   0   3  35        1.55       26.31     36.54 o 
  -1   4  35       33.25       36.42     36.04 o 
   0   4  35       88.18       99.09     73.96 o 
  -1   0  36        5.87      -34.14     34.14 o 
   0   0  36        0.48       -9.76     35.51 o 
  -1   1  36        1.24       -1.06     25.57 o 
   0   1  36       36.49       24.05     39.05 o 
                                                 
